# Supplementary material for: Long-Term Memory Formation in Drosophila Depends on the 3′UTR of CPEB Gene orb2
Source: Cells. 2023 Jan 14;12(2):318. doi: 10.3390/cells12020318 (PMC9856895; doi:10.3390/cells12020318)
Supplement: Supplementary file 1 [file cells-12-00318-s001.zip]

Archive with 7 entries (7 files):
- Figure S1.tif
- Figure S2.tif
- Figure S3.tif
- Figure S4.tif
- Figure S5.tif
- Figure S6.tif
- Table S1.xlsx
