# Supplementary material for: Long-Term Memory Formation in Drosophila Depends on the 3′UTR of CPEB Gene orb2
Source: Cells. 2023 Jan 14;12(2):318. doi: 10.3390/cells12020318 (PMC9856895; doi:10.3390/cells12020318)
Supplement: Supplementary file 1 [file cells-12-00318-s001.zip › Table S1.xlsx]

## Sheet: Orb2 targets
rn	CPM, Input	CPM, IP_GFP	CPM, IP_mock	ensembl_gene_id	external_gene_name	description	logFC (IP vs In)	logFC (IP vs mock)
41736	2.21302	156.219	1.45944	FBgn0038219	CG14839		6.14141	6.74201
40986	2.21302	114.049	0	FBgn0037572	CG11698		5.68749	#DIV/0!
43120	4.42604	159.573	4.37832	FBgn0039376	CG14354		5.17206	5.1877
5740101	2.21302	69.9629	2.91888	FBgn0085488	CG34459		4.9825	4.58311
33286	2.21302	52.7118	0	FBgn0031301	CG14339		4.57404	#DIV/0!
40031	4.42604	105.424	7.29719	FBgn0259791	bora	aurora borealis	4.57404	3.85271
36728	2.21302	49.8366	0	FBgn0034033	CG8204		4.49312	#DIV/0!
40985	6.63906	147.593	0	FBgn0037571	CG11694		4.4745	#DIV/0!
38761	13.2781	294.707	7.29719	FBgn0035724	CG10064		4.47216	5.3358
41734	11.0651	241.516	11.6755	FBgn0038217	CG14840		4.44803	4.37056
43934	6.63906	138.967	0	FBgn0029084	gom	gomdanji	4.38762	#DIV/0!
35642	4.42604	92.4852	0	FBgn0053140	CG33140		4.38513	#DIV/0!
33096	2.21302	44.0862	2.91888	FBgn0031163	CG14579		4.31624	3.91684
42573	19.9172	391.026	8.75663	FBgn0038909	CG6569		4.29518	5.48074
38716	2.21302	40.2526	20.4321	FBgn0035690	CG10274		4.18499	0.978243
36880	2.21302	38.8151	13.1349	FBgn0034157	resilin	resilin	4.13253	1.56321
33517	2.21302	35.4607	0	FBgn0031496	CG17258		4.00213	#DIV/0!
34948	2.21302	34.5023	8.75663	FBgn0028520	CG4891		3.9626	1.97824
40239	2.21302	34.0231	0	FBgn0036973	Rbbp5	Retinoblastoma binding protein 5	3.94242	#DIV/0!
43228	4.42604	68.0461	8.75663	FBgn0027889	ball	ballchen	3.94242	2.95807
32887	17.7042	269.789	46.702	FBgn0030975	SdhBL	Succinate dehydrogenase, subunit B (iron-sulfur)-like	3.92967	2.53027
37303	2.21302	33.0647	8.75663	FBgn0034502	CG13871		3.9012	1.91684
42143	2.21302	32.1063	39.4048	FBgn0038549	CG17802		3.85877	-0.295517
19834720	2.21302	31.6271	0	FBgn0265535	CG44385		3.83707	#DIV/0!
246518	26.5563	375.691	26.2699	FBgn0050271	CG30271		3.82242	3.83807
33034	4.42604	59.8998	10.2161	FBgn0031106	Syx16	Syntaxin 16	3.75846	2.55171
36259	2.21302	29.7103	13.1349	FBgn0033653	CG13192		3.74687	1.17755
33949	4.42604	57.983	0	FBgn0031856	CG11322		3.71154	#DIV/0!
42145	2.21302	28.7519	29.1888	FBgn0038551	Odj	Oddjob	3.69957	-0.0217566
38742	6.63906	85.7765	55.4587	FBgn0004619	GluRIA	Glutamate receptor IA	3.69153	0.629169
35763	2.21302	28.2727	0	FBgn0033248	Dic3	Dicarboxylate carrier 3	3.67532	#DIV/0!
31691	4.42604	55.1078	51.0803	FBgn0000427	dec-1	defective chorion 1	3.63817	0.109488
32891	2.21302	27.3143	0	FBgn0030979	CG14190		3.62557	#DIV/0!
38077	6.63906	81.4637	20.4321	FBgn0035148	CG3402		3.61711	1.99532
39905	70.8167	864.953	30.6482	FBgn0036687	CG6652		3.61046	4.81875
40474	4.42604	52.7118	0	FBgn0037169	CG11404		3.57404	#DIV/0!
36314	4.42604	51.2742	11.6755	FBgn0000426	SmF	Small ribonucleoprotein particle protein SmF	3.53414	2.13475
14462405	2.21302	24.9183	0	FBgn0264739	CG43997		3.49312	#DIV/0!
34590	8.85208	99.194	0	FBgn0032376	Tsp33B	Tetraspanin 33B	3.48616	#DIV/0!
41413	104.012	1154.87	70.053	FBgn0037939	CG14718		3.47291	4.04314
32435	2.21302	24.4391	32.1076	FBgn0264389	opm	opossum	3.4651	-0.393725
40430	2.21302	24.4391	0	FBgn0037134	CG7407		3.4651	#DIV/0!
39024	8.85208	94.402	20.4321	FBgn0035943	CG5653		3.41473	2.20798
34447	2.21302	23.4807	5.83775	FBgn0032262	CG7384		3.40739	2.00799
37483	2.21302	23.0015	16.0538	FBgn0034658	Grx1t	Glutaredoxin 1, testis-specific	3.37764	0.518812
35252	2.21302	22.5223	1.45944	FBgn0032810	CG13077		3.34727	3.94787
42585	46.4734	471.052	5.83775	FBgn0038921	Theg	Testicular haploid expressed gene	3.34141	6.33433
40083	4.42604	44.5654	32.1076	FBgn0036846	MESR6	Misexpression suppressor of ras 6	3.33184	0.473008
36933	4.42604	44.5654	0	FBgn0034196	CG15605		3.33184	#DIV/0!
40902	6.63906	66.6085	0	FBgn0015574	alpha-Est6	alpha-Esterase-6	3.32666	#DIV/0!
37083	2.21302	22.0431	8.75663	FBgn0034314	nopo	no poles	3.31624	1.33188
326227	4.42604	43.607	10.2161	FBgn0052650	CG32650		3.30047	2.09372
318096	2.21302	21.5639	8.75663	FBgn0052579	CG32579		3.28453	1.30017
39537	42.0474	409.714	33.5671	FBgn0052137	CG32137		3.28453	3.6095
40691	11.0651	105.903	0	FBgn0051546	CG31546		3.25865	#DIV/0!
38878	17.7042	168.678	0	FBgn0035823	eIF4E5	eukaryotic translation initiation factor 4E5	3.25211	#DIV/0!
37731	6.63906	61.8166	27.7293	FBgn0034879	Rrp4	Rrp4	3.21894	1.15658
2768946	8.85208	81.9429	0	FBgn0053278	CG33278		3.21053	#DIV/0!
40621	6.63906	60.379	2.91888	FBgn0037296	Prosbeta2R2	Proteasome beta2 subunit-related 2	3.18499	4.37056
37692	81.8818	744.195	59.837	FBgn0034844	CG9861		3.18407	3.63657
36091	79.6688	720.235	29.1888	FBgn0283625	CG46298		3.17638	4.62498
318578	17.7042	158.135	13.1349	FBgn0051068	CG31068		3.159	3.58968
38480	26.5563	236.245	18.9727	FBgn0035491	Dpy-30L2	Dpy-30-like 2	3.15316	3.63828
34644	2.21302	19.6471	0	FBgn0032419	CG17217		3.15023	#DIV/0!
33064	6.63906	58.9414	49.6209	FBgn0031132	CG15450		3.15023	0.248333
31877	44.2604	388.63	17.5133	FBgn0052703	Erk7	Extracellularly regulated kinase 7	3.13431	4.47188
42181	4.42604	38.3359	10.2161	FBgn0038583	CG7183		3.11461	1.90785
2768931	2.21302	18.6887	4.37832	FBgn0053300	Muc30E	Mucin 30E	3.07808	2.09372
31197	11.0651	92.4852	0	FBgn0029603	CG14053		3.06321	#DIV/0!
44148	4.42604	36.8983	0	FBgn0005778	PpD5	Protein phosphatase D5	3.05946	#DIV/0!
42548	6.63906	55.1078	2.91888	FBgn0038892	CG15498		3.0532	4.23877
36150	2.21302	18.2095	8.75663	FBgn0263510	nclb	no child left behind	3.0406	1.05625
34781	2.21302	18.2095	0	FBgn0028932	CG16890		3.0406	#DIV/0!
34874	2.21302	18.2095	0	FBgn0261881	l(2)35Be	lethal (2) 35Be	3.0406	#DIV/0!
41723	126.142	1034.11	61.2964	FBgn0038208	CG14355		3.03527	4.07644
34253	4.42604	35.9399	0	FBgn0032111	CG13110		3.0215	#DIV/0!
43679	2.21302	17.7303	0	FBgn0261395	Prosalpha3T	Proteasome alpha3 subunit, Testis-specific	3.00213	#DIV/0!
35048	33.1953	259.725	16.0538	FBgn0032637	CG5050		2.96794	4.016
38138	68.6037	535.744	10.2161	FBgn0035196	CG9129		2.96519	5.71263
19835868	2.21302	17.2511	0	FBgn0265257	CG44271		2.9626	#DIV/0!
36696	2.21302	17.2511	0	FBgn0034008	CG8152		2.9626	#DIV/0!
38614	2.21302	17.2511	0	FBgn0260856	Membrin	Membrin	2.9626	#DIV/0!
33036	6.63906	51.7534	7.29719	FBgn0031108	CG15459		2.9626	2.82624
33394	4.42604	34.5023	11.6755	FBgn0031395	CG10874		2.9626	1.56321
33920	2.21302	16.7719	20.4321	FBgn0031832	CG9596		2.92196	-0.284791
31001	2.21302	16.7719	14.5944	FBgn0024983	CG4293		2.92196	0.200636
3354987	2.21302	16.7719	11.6755	FBgn0284435	tyn	trynity	2.92196	0.522564
32398	2.21302	16.7719	4.37832	FBgn0015773	NetA	Netrin-A	2.92196	1.9376
36733	2.21302	16.7719	0	FBgn0266708	Cep89	Centrosomal protein 89kDa	2.92196	#DIV/0!
32723	4.42604	33.5439	17.5133	FBgn0004854	B-H2	BarH2	2.92196	0.937601
32769	4.42604	33.5439	17.5133	FBgn0030877	Arp8	Actin-related protein 8	2.92196	0.937601
10178866	19.9172	149.031	0	FBgn0262102	CG42855		2.90352	#DIV/0!
31996	4.42604	33.0647	0	FBgn0030224	CG12637		2.9012	#DIV/0!
36732	11.0651	81.9429	45.2426	FBgn0284254	Impbeta11	Importin beta11	2.8886	0.856937
31736	28.7693	212.285	8.75663	FBgn0030004	CG10958		2.8834	4.59948
40595	35.4083	261.163	0	FBgn0037276	CG17387		2.88279	#DIV/0!
34018	4.42604	32.5855	7.29719	FBgn0031909	CG5181		2.88014	2.15882
33264	2.21302	16.2927	21.8916	FBgn0031287	CG4291		2.88014	-0.426147
31039	2.21302	16.2927	13.1349	FBgn0040345	CG3708		2.88014	0.310819
43085	2.21302	16.2927	0	FBgn0039343	CG5111		2.88014	#DIV/0!
33472	6.63906	48.399	0	FBgn0031460	CG15399		2.86593	#DIV/0!
40805	4.42604	32.1063	0	FBgn0037456	CG1138		2.85877	#DIV/0!
34452	2.21302	15.8135	16.0538	FBgn0032266	CG18302		2.83707	-0.0217566
36587	2.21302	15.8135	7.29719	FBgn0261270	Sps1	Selenophosphate synthetase 1	2.83707	1.11575
34677	2.21302	15.8135	4.37832	FBgn0032447	PICK1	Protein interacting with C kinase 1	2.83707	1.85271
35182	2.21302	15.8135	4.37832	FBgn0032753	CG17572		2.83707	1.85271
31013	4.42604	31.6271	13.1349	FBgn0025634	CG13367		2.83707	1.26775
5740837	8.85208	63.2542	16.0538	FBgn0085454	CG34425		2.83707	1.97824
40362	345.231	2453.02	150.322	FBgn0052436	CG32436		2.82892	4.02843
42345	33.1953	235.765	21.8916	FBgn0038725	CG6184		2.8283	3.4289
40619	4.42604	31.1479	21.8916	FBgn0037295	dpr16	defective proboscis extension response 16	2.81504	0.508758
36126	73.0297	508.908	16.0538	FBgn0033542	CAH13	Carbonic anhydrase 13	2.80085	4.98642
40966	13.2781	92.4852	39.4048	FBgn0037555	Ada2b	transcriptional Adaptor 2b	2.80017	1.23085
42530	6.63906	46.003	13.1349	FBgn0038880	SIFaR	SIFamide receptor	2.79268	1.80832
35713	2.21302	15.3343	13.1349	FBgn0033210	U2A	U2A	2.79268	0.223356
47272	2.21302	15.3343	8.75663	FBgn0285962	CG46338		2.79268	0.808318
36154	2.21302	15.3343	0	FBgn0033566	CG18004		2.79268	#DIV/0!
33007	493.504	3397.51	620.261	FBgn0053517	Dop2R	Dopamine 2-like receptor	2.78335	2.45353
39997	4.42604	30.1895	7.29719	FBgn0036771	Wdr92	WD repeat domain 92	2.76996	2.04863
39201	11.0651	74.7549	0	FBgn0036089	CG14151		2.75615	#DIV/0!
48785	2.21302	14.8551	14.5944	FBgn0001990	wek	weckle	2.74687	0.0255491
36815	2.21302	14.8551	7.29719	FBgn0034104	CG15705		2.74687	1.02555
38258	4.42604	29.7103	0	FBgn0035295	Cnb	Centrobin	2.74687	#DIV/0!
32282	15.4911	103.507	17.5133	FBgn0030468	CG1622		2.74021	2.56321
39207	28.7693	191.2	33.5671	FBgn0036093	CG14154		2.73248	2.50996
31219	6.63906	44.0862	0	FBgn0040391	CG2854		2.73128	#DIV/0!
32886	28.7693	188.804	176.592	FBgn0030974	Flacc	Fl(2)d-associated complex component	2.71429	0.0964695
2768659	30.9823	202.701	11.6755	FBgn0053293	CG33293		2.70984	4.11779
35669	53.1125	346.939	7.29719	FBgn0033174	CG11125		2.70756	5.5712
41729	2.21302	14.3759	16.0538	FBgn0027563	CG9631		2.69957	-0.15926
33038	2.21302	14.3759	1.45944	FBgn0031110	Obp19b	Odorant-binding protein 19b	2.69957	3.30017
37909	2.21302	14.3759	0	FBgn0015300	Ssl	Suppressor of Stellate-like	2.69957	#DIV/0!
38599	11.0651	70.9213	18.9727	FBgn0035589	CHMP2B	Charged multivesicular body protein 2b	2.6802	1.90229
39602	6.63906	42.1694	4.37832	FBgn0036441	CG13476		2.66715	3.26775
318244	15.4911	97.7564	5.83775	FBgn0052846	CG32846		2.65775	4.06571
34249	11.0651	69.4837	0	FBgn0032109	CG17005		2.65066	#DIV/0!
5740175	8.85208	55.587	0	FBgn0250826	CG34160		2.65066	#DIV/0!
39548	2.21302	13.8967	14.5944	FBgn0036395	CG17361		2.65066	-0.0706662
32774	2.21302	13.8967	8.75663	FBgn0030881	CG12985		2.65066	0.666299
33555	2.21302	13.8967	5.83775	FBgn0016698	Ptpa	Phosphotyrosyl phosphatase activator	2.65066	1.25126
37780	6.63906	41.211	7.29719	FBgn0034918	Pym	Partner of Y14 and Mago	2.63398	2.49762
31780	6.63906	40.7318	1.45944	FBgn0023506	Es2	Es2	2.61711	4.80267
42516	19.9172	121.237	65.6747	FBgn0038868	CG5862		2.60575	0.884421
38938	2.21302	13.4175	5.83775	FBgn0035873	CG13670		2.60003	1.20064
32496	2.21302	13.4175	0	FBgn0030661	Alp11	Alkaline phosphatase 11	2.60003	#DIV/0!
33567	2.21302	13.4175	0	FBgn0031540	Pif1	Pif1 DNA helicase	2.60003	#DIV/0!
31706	4.42604	26.8351	16.0538	FBgn0260858	Ykt6	YKT6 v-SNARE	2.60003	0.741204
246431	19.9172	119.32	0	FBgn0050065	CG30065		2.58275	#DIV/0!
43737	19.9172	119.32	0	FBgn0039869	CG1890		2.58275	#DIV/0!
31771	28.7693	172.032	143.025	FBgn0030034	CG10555		2.58008	0.266411
34888	57.5385	342.147	78.8097	FBgn0001978	stc	shuttle craft	2.57202	2.11817
36515	11.0651	65.6501	30.6482	FBgn0033860	S-Lap5	Sperm-Leucylaminopeptidase 5	2.56878	1.099
36879	26.5563	156.219	0	FBgn0011743	Arp53D	Actin-related protein 53D	2.55644	#DIV/0!
44238	4.42604	25.8767	27.7293	FBgn0024191	sip1	septin interacting protein 1	2.54756	-0.0997591
31250	4.42604	25.8767	18.9727	FBgn0025838	CG2652		2.54756	0.447729
39998	2.21302	12.9384	16.0538	FBgn0036772	CG5290		2.54756	-0.311263
42016	2.21302	12.9384	1.45944	FBgn0038447	CG14892		2.54756	3.14817
42991	2.21302	12.9384	0	FBgn0039258	beta4GalT7	beta-4-galactosyltransferase 7	2.54756	#DIV/0!
39114	22.1302	127.946	26.2699	FBgn0036014	CG3222		2.53144	2.28405
40915	13.2781	76.6717	8.75663	FBgn0037512	CG2616		2.52964	3.13025
246576	86.3078	496.449	65.6747	FBgn0050376	CG30376		2.52408	2.91824
36551	4.42604	25.3975	24.8105	FBgn0033890	Ctf4	Chromosome transmission fidelity 4	2.5206	0.0337385
31788	4.42604	25.3975	14.5944	FBgn0000360	Cp38	Chorion protein 38	2.5206	0.799273
33790	13.2781	76.1925	10.2161	FBgn0031722	CG14011		2.5206	2.89881
39301	11.0651	63.2542	13.1349	FBgn0036179	CG7368		2.51514	2.26775
37674	33.1953	189.283	24.8105	FBgn0034827	Klp59D	Kinesin-like protein at 59D	2.5115	2.93153
38669	39.8344	226.661	37.9454	FBgn0002638	Rcc1	Regulator of chromosome condensation 1	2.50845	2.57854
41351	2.21302	12.4592	17.5133	FBgn0037882	CG17187		2.49312	-0.491242
318981	2.21302	12.4592	14.5944	FBgn0051849	CG31849		2.49312	-0.228208
32542	2.21302	12.4592	0	FBgn0030700	CG15914		2.49312	#DIV/0!
39896	2.21302	12.4592	0	FBgn0036679	CG13022		2.49312	#DIV/0!
38779	6.63906	37.3775	30.6482	FBgn0002775	msl-3	male-specific lethal 3	2.49312	0.286366
33236	6.63906	37.3775	11.6755	FBgn0031267	Ipk2	Ipk2	2.49312	1.67868
40635	6.63906	37.3775	2.91888	FBgn0037310	Tim17b1	Tim17b1	2.49312	3.67868
38207	6.63906	37.3775	0	FBgn0035254	CG7974		2.49312	#DIV/0!
35374	13.2781	73.7965	33.5671	FBgn0284251	l(2)05287	lethal (2) 05287	2.4745	1.13651
32453	4.42604	24.4391	0	FBgn0030623	PPYR1	Protein phosphatase Y regulator 1	2.4651	#DIV/0!
42982	4.42604	24.4391	0	FBgn0039250	Mink	Mitotic spindle and nuclear protein	2.4651	#DIV/0!
36460	11.0651	60.8582	16.0538	FBgn0043010	Fsn	F-box synaptic protein	2.45943	1.92253
31439	24.3432	133.696	16.0538	FBgn0029750	CG3323		2.45737	3.05797
31435	22.1302	121.237	8.75663	FBgn0029747	CG5062		2.45374	3.79131
26067066	2.21302	11.98	10.2161	FBgn0267796	Tmc	Transmembrane channel-like	2.43653	0.229782
117414	2.21302	11.98	1.45944	FBgn0044030	mRpS14	mitochondrial ribosomal protein S14	2.43653	3.03714
38290	2.21302	11.98	0	FBgn0035323	CG13807		2.43653	#DIV/0!
41571	6.63906	35.9399	2.91888	FBgn0002905	DNApol-theta	DNA polymerase theta	2.43653	3.6221
12798364	6.63906	35.9399	0	FBgn0262787	CG43168		2.43653	#DIV/0!
32570	6.63906	35.9399	0	FBgn0030721	CG12698		2.43653	#DIV/0!
36079	4.42604	23.9599	21.8916	FBgn0033500	CG12913		2.43653	0.130246
33449	4.42604	23.9599	0	FBgn0031442	Prosbeta4R1	Proteasome beta4 subunit-related 1	2.43653	#DIV/0!
36380	4.42604	23.9599	0	FBgn0003527	stil	stand still	2.43653	#DIV/0!
32971	77.4557	418.819	189.727	FBgn0031052	Elys		2.43488	1.1424
34655	19.9172	107.34	0	FBgn0032429	CG5446		2.43011	#DIV/0!
35293	24.3432	130.821	14.5944	FBgn0004374	neb	nebbish	2.426	3.16411
42772	17.7042	94.8812	8.75663	FBgn0039083	CG10177		2.42203	3.43767
32818	6.63906	35.4607	35.0265	FBgn0004957	por	porcupine	2.41717	0.0177717
33321	6.63906	35.4607	2.91888	FBgn0031333	CG5561		2.41717	3.60273
251900	4.42604	23.4807	24.8105	FBgn0066114	GlcAT-I	Glucuronyltransferase I	2.40739	-0.0794721
39550	4.42604	23.4807	10.2161	FBgn0036397	Nprl3	Nitrogen permease regulator-like 3	2.40739	1.20064
32972	4.42604	23.4807	0	FBgn0031053	CG14223		2.40739	#DIV/0!
31535	17.7042	93.9228	0	FBgn0003302	rux	roughex	2.40739	#DIV/0!
39652	24.3432	128.904	35.0265	FBgn0036484	Pex3	Peroxin 3	2.40471	1.87978
39615	4.42604	23.0015	16.0538	FBgn0001120	gnu	giant nuclei	2.37764	0.518812
42875	8.85208	46.003	13.1349	FBgn0039163	CG5515		2.37764	1.80832
31696	2.21302	11.5008	13.1349	FBgn0029970	Nek2	Nek2	2.37764	-0.191682
3885632	2.21302	11.5008	10.2161	FBgn0054012	CG34012		2.37764	0.170888
5740879	2.21302	11.5008	7.29719	FBgn0085396	CG34367		2.37764	0.656315
32852	2.21302	11.5008	5.83775	FBgn0030944	CG6617		2.37764	0.978243
246638	2.21302	11.5008	4.37832	FBgn0050476	ave	aveugle	2.37764	1.39328
318693	2.21302	11.5008	0	FBgn0051347	CG31347		2.37764	#DIV/0!
318751	2.21302	11.5008	0	FBgn0051467	CG31467		2.37764	#DIV/0!
36199	17.7042	92.006	30.6482	FBgn0033607	CG9062		2.37764	1.58593
43511	17.7042	92.006	7.29719	FBgn0039694	fig	fos intronic gene	2.37764	3.65632
38351	15.4911	80.0261	0	FBgn0035380	CG9970		2.36903	#DIV/0!
40743	15.4911	80.0261	0	FBgn0037398	CG15580		2.36903	#DIV/0!
318079	8.85208	45.5238	13.1349	FBgn0052537	CG32537		2.36253	1.79321
39834	8.85208	45.0446	16.0538	FBgn0053158	CG33158		2.34727	1.48844
43588	4.42604	22.5223	10.2161	FBgn0039751	CG1983		2.34727	1.14051
40606	13.2781	67.5669	0	FBgn0020280	laf	labial associated factor	2.34727	#DIV/0!
32161	17.7042	89.6101	13.1349	FBgn0030359	CG18130		2.33957	2.77025
35143	6.63906	33.5439	10.2161	FBgn0051752	CG31752		2.337	1.71521
42575	77.4557	390.067	17.5133	FBgn0064912	CG31178		2.33228	4.4772
39863	33.1953	166.761	4.37832	FBgn0036652	CG13032		2.32873	5.25126
40544	13.2781	66.6085	70.053	FBgn0261086	Syt14	Synaptotagmin 14	2.32666	-0.0727406
37959	30.9823	154.781	30.6482	FBgn0035059	CG3894		2.32071	2.33635
50139	2.21302	11.0216	1.45944	FBgn0040666	CG12848		2.31624	2.91684
39313	11.0651	55.1078	16.0538	FBgn0015828	TfIIEalpha	Transcription factor IIEalpha	2.31624	1.77934
37476	4.42604	22.0431	1.45944	FBgn0003687	Tbp	TATA binding protein	2.31624	3.91684
31883	15.4911	77.1509	97.7824	FBgn0002576	lz	lozenge	2.31624	-0.341891
31470	8.85208	44.0862	48.1615	FBgn0263511	Vsx1	Visual system homeobox 1	2.31624	-0.127551
246543	19.9172	98.2356	17.5133	FBgn0028669	Vha100-3	Vacuolar H[+] ATPase 100kD subunit 3	2.30223	2.4878
35220	8.85208	43.607	1.45944	FBgn0032781	RtcB	RtcB RNA ligase	2.30047	4.90108
2768926	11.0651	54.1494	0	FBgn0053309	CG33309		2.29093	#DIV/0!
33045	4.42604	21.5639	7.29719	FBgn0002641	mal	maroon-like	2.28453	1.56321
41539	4.42604	21.5639	1.45944	FBgn0038054	CG5509		2.28453	3.88513
37299	4.42604	21.5639	0	FBgn0034499	Cpr56F	Cuticular protein 56F	2.28453	#DIV/0!
38256	13.2781	64.6918	30.6482	FBgn0035294	Mfap1	Microfibril-associated protein 1	2.28453	1.07778
40002	13.2781	64.6918	21.8916	FBgn0036775	RpIIIC53	RNA polymerase III subunit C53	2.28453	1.56321
33337	106.225	515.617	86.1069	FBgn0031347	CG10869		2.27918	2.5821
38930	6.63906	32.1063	0	FBgn0015793	Rab19	Rab19	2.2738	#DIV/0!
33035	298.758	1443.34	1619.98	FBgn0031107	HERC2	HECT and RLD domain containing protein 2	2.27237	-0.166557
41810	26.5563	127.946	0	FBgn0038280	CG14861		2.26841	#DIV/0!
36642	8.85208	42.6486	7.29719	FBgn0033963	CG12857		2.26841	2.54709
37337	6.63906	31.6271	0	FBgn0034535	CG11110		2.25211	#DIV/0!
37715	2.21302	10.5424	7.29719	FBgn0034865	Or59b	Odorant receptor 59b	2.25211	0.530784
32374	2.21302	10.5424	1.45944	FBgn0030551	CG11674		2.25211	2.85271
318645	2.21302	10.5424	0	FBgn0051251	CG31251		2.25211	#DIV/0!
37574	2.21302	10.5424	0	FBgn0034737	CG11362		2.25211	#DIV/0!
42503	2.21302	10.5424	0	FBgn0038857	Bdbt	Bride of doubletime	2.25211	#DIV/0!
43735	2.21302	10.5424	0	FBgn0039868	CG11563		2.25211	#DIV/0!
41593	8.85208	42.1694	4.37832	FBgn0038102	CG14383		2.25211	3.26775
33869	8.85208	42.1694	0	FBgn0031786	CG13989		2.25211	#DIV/0!
44276	26.5563	125.071	45.2426	FBgn0029501	Crtp	Caldesmon-related protein	2.23562	1.46699
318924	8.85208	41.6902	0	FBgn0051742	Prosbeta5R2	Proteasome beta5 subunit-related 2	2.23562	#DIV/0!
5740593	15.4911	72.8381	30.6482	FBgn0085468	ND-MWFE	NADH dehydrogenase (ubiquinone) MWFE subunit	2.23325	1.24889
43526	15.4911	72.8381	0	FBgn0039707	Prtl99C	Protamine-like 99C	2.23325	#DIV/0!
35608	6.63906	31.1479	27.7293	FBgn0033121	Cyp6u1	Cyp6u1	2.23008	0.167721
32046	163.764	766.717	611.505	FBgn0030266	CG11122		2.22708	0.326331
42616	15.4911	72.3589	52.5398	FBgn0038948	PSR	phosphatidylserine receptor	2.22373	0.461761
33058	39.8344	185.929	17.5133	FBgn0031128	hydra	hydra	2.22266	3.40823
42041	4.42604	20.6055	0	FBgn0038458	VhaM9.7-d	Vacuolar H[+] ATPase M9.7 subunit d	2.21894	#DIV/0!
31322	8.85208	41.211	26.2699	FBgn0052791	DIP-alpha	Dpr-interacting protein alpha	2.21894	0.649621
36594	11.0651	51.2742	0	FBgn0033925	CG8617		2.21222	#DIV/0!
33812	6.63906	30.6687	24.8105	FBgn0085410	TrissinR	Trissin receptor	2.20771	0.305818
32017	110.651	509.388	329.833	FBgn0030243	CG2186		2.20275	0.627028
31542	11.0651	50.795	36.486	FBgn0029839	CG4660		2.19867	0.477345
32055	24.3432	111.174	80.2691	FBgn0030274	Lint-1	l(3)mbt interacting protein 1	2.19123	0.469902
42324	77.4557	353.648	16.0538	FBgn0038706	CG3517		2.19087	4.46133
33059	2.21302	10.0632	7.29719	FBgn0003300	run	runt	2.18499	0.46367
35796	2.21302	10.0632	1.45944	FBgn0011659	Mlh1	Mlh1	2.18499	2.7856
318559	2.21302	10.0632	0	FBgn0260440	spdo	sanpodo	2.18499	#DIV/0!
33358	2.21302	10.0632	0	FBgn0031365	CG17650		2.18499	#DIV/0!
38958	2.21302	10.0632	0	FBgn0010431	mtrm	matrimony	2.18499	#DIV/0!
246588	15.4911	70.4421	33.5671	FBgn0050393	CG30393		2.18499	1.06939
40657	6.63906	30.1895	32.1076	FBgn0011715	Snr1	Snf5-related 1	2.18499	-0.0888708
34488	6.63906	30.1895	5.83775	FBgn0032298	CG6724		2.18499	2.37056
43116	6.63906	30.1895	0	FBgn0051093	CG31093		2.18499	#DIV/0!
42903	64.1776	291.832	182.43	FBgn0039186	CG5746		2.18499	0.677795
34839	4.42604	20.1263	21.8916	FBgn0261535	l(2)34Fd	lethal (2) 34Fd	2.18499	-0.121292
41403	4.42604	20.1263	10.2161	FBgn0037930	CG14715		2.18499	0.978243
31649	4.42604	20.1263	0	FBgn0029929	CG4593		2.18499	#DIV/0!
38751	22.1302	100.152	18.9727	FBgn0052392	Rsph3	Radial spoke head protein 3	2.17811	2.4002
38099	19.9172	90.0893	14.5944	FBgn0035168	cep290	cep290	2.17734	2.62594
37581	15.4911	69.9629	1.45944	FBgn0034744	Vps20	Vacuolar protein sorting 20	2.17515	5.58311
41831	26.5563	119.32	80.2691	FBgn0038301	CG6654		2.16772	0.571923
36907	8.85208	39.7734	4.37832	FBgn0034175	ste24b	ste24b prenyl protease type I	2.16772	3.18336
31392	8.85208	39.7734	0	FBgn0025387	CG12184		2.16772	#DIV/0!
37749	28.7693	128.904	40.8643	FBgn0050183	CG30183		2.1637	1.65739
42397	6.63906	29.7103	0	FBgn0038772	mdlc	midlife crisis	2.16191	#DIV/0!
37084	39.8344	177.783	55.4587	FBgn0034315	CG5721		2.15803	1.68063
12797990	11.0651	49.3574	0	FBgn0262487	CG43077		2.15725	#DIV/0!
39347	4.42604	19.6471	13.1349	FBgn0036221	CG11588		2.15023	0.580908
43661	35.4083	157.177	45.2426	FBgn0039809	CG15547		2.15023	1.79664
32026	11.0651	48.8782	51.0803	FBgn0003965	v	vermilion	2.14317	-0.0635768
33356	6.63906	29.2311	0	FBgn0027597	CG17712		2.13845	#DIV/0!
38102	30.9823	136.092	109.458	FBgn0035171	CG12502		2.13507	0.314209
41367	42.0474	184.491	42.3237	FBgn0037894	Ranbp9	Ranbp9	2.13346	2.12401
36439	8.85208	38.8151	1.45944	FBgn0033794	CG13326		2.13253	4.73313
36524	400.557	1754.82	138.647	FBgn0033868	S-Lap7	Sperm-Leucylaminopeptidase 7	2.13125	3.66184
32062	11.0651	48.399	5.83775	FBgn0030280	CG11106		2.12896	3.05149
38437	11.0651	48.399	0	FBgn0035455	CG10862		2.12896	#DIV/0!
31089	59.7516	261.163	137.187	FBgn0052813	CG32813		2.1279	0.928804
44701	13.2781	57.983	14.5944	FBgn0021944	Coprox	Coproporphyrinogen oxidase	2.12658	1.99022
32605	24.3432	105.903	17.5133	FBgn0030744	CG9992		2.12115	2.59622
39947	66.3906	287.998	100.701	FBgn0036725	CG18265		2.11701	1.51598
34955	2.21302	9.58396	0	FBgn0028897	CG4935		2.11461	#DIV/0!
37861	2.21302	9.58396	0	FBgn0041706	CG3253		2.11461	#DIV/0!
39953	2.21302	9.58396	0	FBgn0036731	CG6333		2.11461	#DIV/0!
44498	2.21302	9.58396	0	FBgn0029117	Surf1	Surfeit 1	2.11461	#DIV/0!
41265	15.4911	67.0877	23.351	FBgn0015396	jumu	jumeau	2.11461	1.52256
35341	15.4911	67.0877	14.5944	FBgn0000251	cad	caudal	2.11461	2.20064
40282	6.63906	28.7519	35.0265	FBgn0037011	CG4858		2.11461	-0.284791
31028	4.42604	19.1679	13.1349	FBgn0025616	CG13359		2.11461	0.545284
33649	4.42604	19.1679	4.37832	FBgn0031604	Elp3	Elongator complex protein 3	2.11461	2.13025
32258	4.42604	19.1679	0	FBgn0030447	CG2200		2.11461	#DIV/0!
33111	4.42604	19.1679	0	FBgn0015379	dod	dodo	2.11461	#DIV/0!
39904	8.85208	38.3359	21.8916	FBgn0036686	CG7728		2.11461	0.808318
4379887	8.85208	38.3359	5.83775	FBgn0083960	CG34124		2.11461	2.71521
34471	776.77	3363.01	4076.21	FBgn0032285	CG17108		2.11419	-0.277475
38869	53.1125	228.578	27.7293	FBgn0035816	CG13685		2.10556	3.0432
37307	26.5563	114.049	10.2161	FBgn0034505	CG16739		2.10253	3.48074
32587	39.8344	170.115	151.782	FBgn0285954	caz	cabeza	2.09443	0.164516
31874	15.4911	66.1293	14.5944	FBgn0028292	ric8a	ric8a	2.09385	2.17988
39133	75.2427	320.584	39.4048	FBgn0015321	Ubc4	Ubiquitin conjugating enzyme 4	2.09108	3.02426
32781	6.63906	28.2727	23.351	FBgn0030886	CG12672		2.09036	0.275924
31807	6.63906	28.2727	20.4321	FBgn0030058	CG11294		2.09036	0.468569
41152	33.1953	141.363	16.0538	FBgn0037710	CG9393		2.09036	3.13842
4379864	17.7042	74.7549	5.83775	FBgn0083946	lobo	lost boys	2.07808	3.67868
39979	4.42604	18.6887	18.9727	FBgn0036754	CG5589		2.07808	-0.0217566
34351	4.42604	18.6887	8.75663	FBgn0032189	Ripalpha	RPA-interacting protein alpha	2.07808	1.09372
34943	4.42604	18.6887	8.75663	FBgn0028856	CG18063		2.07808	1.09372
33305	24.3432	102.548	64.2153	FBgn0031319	CG4896		2.07471	0.675316
45325	17.7042	74.2757	16.0538	FBgn0002552	lin	lines	2.0688	2.20997
35738	141.633	593.247	197.024	FBgn0085390	Dgk	Diacyl glycerol kinase	2.06647	1.59026
38918	19.9172	83.3805	0	FBgn0035855	CG7366		2.0657	#DIV/0!
38232	13.2781	55.587	33.5671	FBgn0011573	Cdc37	Cdc37	2.0657	0.7277
35549	22.1302	92.4852	33.5671	FBgn0050431	CG30431		2.06321	1.46218
36163	8.85208	36.8983	14.5944	FBgn0033574	Spn47C	Serpin 47C	2.05946	1.33814
39923	8.85208	36.8983	14.5944	FBgn0036703	CG7707		2.05946	1.33814
44326	11.0651	46.003	4.37832	FBgn0011787	mRpL12	mitochondrial ribosomal protein L12	2.05571	3.39328
43565	53.1125	220.431	91.9446	FBgn0026597	Axn	Axin	2.0532	1.26149
32902	42.0474	173.949	87.5663	FBgn0030990	CG7556		2.04858	0.990216
318949	2.21302	9.10477	5.83775	FBgn0051802	CG31802		2.0406	0.641208
2768977	2.21302	9.10477	0	FBgn0053260	Tsen34	tRNA splicing endonuclease subunit 34	2.0406	#DIV/0!
33175	2.21302	9.10477	0	FBgn0031224	CG11454		2.0406	#DIV/0!
37991	2.21302	9.10477	0	FBgn0035085	CG3770		2.0406	#DIV/0!
38044	2.21302	9.10477	0	FBgn0035120	wac	wee Augmin	2.0406	#DIV/0!
43001	2.21302	9.10477	0	FBgn0051109	CG31109		2.0406	#DIV/0!
43426	11.0651	45.5238	21.8916	FBgn0027873	Cpsf100	Cleavage and polyadenylation specificity factor 100	2.0406	1.05625
41312	11.0651	45.5238	20.4321	FBgn0037849	CG4596		2.0406	1.15578
34257	4.42604	18.2095	5.83775	FBgn0032115	CG4438		2.0406	1.64121
32798	4.42604	18.2095	0	FBgn0030898	Andorra	Andorra	2.0406	#DIV/0!
32663	8.85208	36.4191	2.91888	FBgn0030787	CG9609		2.0406	3.64121
40859	6.63906	27.3143	0	FBgn0011020	Sas-4	Spindle assembly abnormal 4	2.0406	#DIV/0!
38760	39.8344	163.407	18.9727	FBgn0261445	sgl	sugarless	2.03638	3.10647
318562	152.698	625.354	70.053	FBgn0051029	CG31029		2.03399	3.15815
31525	15.4911	63.2542	45.2426	FBgn0029824	CG3726		2.02972	0.483479
37932	19.9172	80.9845	39.4048	FBgn0035033	CG3548		2.02363	1.03927
41154	8.85208	35.9399	23.351	FBgn0037712	CG16789		2.0215	0.6221
38830	17.7042	71.8797	1.45944	FBgn0035781	CG8560		2.0215	5.6221
42311	30.9823	125.55	0	FBgn0038694	CG5217		2.01875	#DIV/0!
37523	15.4911	62.775	20.4321	FBgn0002715	mei-S332	meiotic from via Salaria 332	2.01875	1.61935
31469	6.63906	26.8351	8.75663	FBgn0263512	Vsx2	Visual system homeobox 2	2.01507	1.61567
41735	6.63906	26.8351	0	FBgn0038218	CG14841		2.01507	#DIV/0!
33141	13.2781	53.6702	14.5944	FBgn0031195	CG17600		2.01507	1.87871
53566	26.5563	106.861	87.5663	FBgn0040208	Kat60	Katanin 60	2.00861	0.28729
40062	8.85208	35.4607	0	FBgn0036827	CG6843		2.00213	#DIV/0!
39776	4.42604	17.7303	0	FBgn0036580	PDCD-5	Programmed Cell Death 5	2.00213	#DIV/0!
42028	4.42604	17.7303	0	FBgn0038454	CG10324		2.00213	#DIV/0!
117406	17.7042	70.9213	2.91888	FBgn0052396	CG32396		2.00213	4.60273
35672	19.9172	79.5469	10.2161	FBgn0033177	CG11141		1.99779	2.96097
31445	35.4083	141.363	4.37832	FBgn0029753	CG4198		1.99725	5.01289
36806	6.63906	26.3559	33.5671	FBgn0261612	CngA	Cyclic nucleotide-gated ion channel subunit A	1.98907	-0.348921
38217	6.63906	26.3559	11.6755	FBgn0035263	CG12035		1.98907	1.17464
40851	6.63906	26.3559	4.37832	FBgn0037472	CG10098		1.98907	2.58968
33890	6.63906	26.3559	2.91888	FBgn0043854	slam	slow as molasses	1.98907	3.17464
46201	13.2781	52.7118	8.75663	FBgn0010926	l(3)07882	lethal (3) 07882	1.98907	2.58968
42392	13.2781	52.7118	4.37832	FBgn0038767	trem	trade embargo	1.98907	3.58968
40795	17.7042	69.9629	61.2964	FBgn0037446	Zif	Zinc-finger protein	1.9825	0.190788
34763	28.7693	113.57	83.188	FBgn0032525	Hsp60D	Heat shock protein 60D	1.98098	0.449134
37601	28.7693	113.57	62.7559	FBgn0034763	RYBP	Ring and YY1 Binding Protein	1.98098	0.855759
37947	141.633	557.787	36.486	FBgn0035047	Pof	Painting of fourth	1.97755	3.9343
39897	13.2781	52.2326	32.1076	FBgn0036680	Cpr73D	Cuticular protein 73D	1.9759	0.702034
40651	24.3432	95.3604	18.9727	FBgn0037325	CG12147		1.96987	2.32947
33404	6.63906	25.8767	0	FBgn0051679	Tengl3	Testis EndoG-Like 3	1.9626	#DIV/0!
32679	4.42604	17.2511	0	FBgn0030802	DENR	Density regulated protein	1.9626	#DIV/0!
36556	4.42604	17.2511	0	FBgn0033893	CG18371		1.9626	#DIV/0!
37453	4.42604	17.2511	0	FBgn0034634	CG10494		1.9626	#DIV/0!
50470	4.42604	17.2511	0	FBgn0040996	CG12617		1.9626	#DIV/0!
246497	2.21302	8.62557	10.2161	FBgn0061198	HSPC300	Haematopoietic stem/progenitor cell protein 300	1.9626	-0.244149
34142	2.21302	8.62557	8.75663	FBgn0032020	strat	stratum	1.9626	-0.0217566
33545	2.21302	8.62557	4.37832	FBgn0031520	CG8837		1.9626	0.978243
35767	2.21302	8.62557	1.45944	FBgn0013308	Odc2	Ornithine decarboxylase 2	1.9626	2.56321
326138	2.21302	8.62557	0	FBgn0051431	CG31431		1.9626	#DIV/0!
39504	2.21302	8.62557	0	FBgn0036356	CG10222		1.9626	#DIV/0!
41892	2.21302	8.62557	0	FBgn0038345	CG5213		1.9626	#DIV/0!
42309	2.21302	8.62557	0	FBgn0038692	Gdn1	Gdown1	1.9626	#DIV/0!
42457	2.21302	8.62557	0	FBgn0265606	Prosalpha4T1	Proteasome alpha4 subunit, Testis-specific 1	1.9626	#DIV/0!
47285	75.2427	293.269	243.726	FBgn0011701	repo	reversed polarity	1.9626	0.266964
32715	13.2781	51.7534	16.0538	FBgn0030833	CG8915		1.9626	1.68874
37618	112.864	439.425	126.971	FBgn0000405	CycB	Cyclin B	1.96103	1.79112
38695	42.0474	162.927	77.3502	FBgn0035677	CG13293		1.95414	1.07475
318722	11.0651	42.6486	4.37832	FBgn0051415	CG31415		1.94648	3.28405
34707	75.2427	288.956	109.458	FBgn0032474	DnaJ-H	DnaJ homolog	1.94123	1.40048
31404	172.616	661.773	398.427	FBgn0022768	Pp2C1	Protein phosphatase 2C	1.93877	0.732021
46074	6.63906	25.3975	14.5944	FBgn0010622	DCTN3-p24	Dynactin 3, p24 subunit	1.93564	0.799273
31725	6.63906	25.3975	11.6755	FBgn0029993	CG1571		1.93564	1.1212
39437	6.63906	25.3975	11.6755	FBgn0036301	CG4069		1.93564	1.1212
40973	6.63906	25.3975	0	FBgn0014861	Mcm2	Minichromosome maintenance 2	1.93564	#DIV/0!
326209	165.977	634.938	115.296	FBgn0052351	S-Lap2	Sperm-Leucylaminopeptidase 2	1.93564	2.46128
36328	13.2781	50.795	5.83775	FBgn0033706	Vha36-2	Vacuolar H[+] ATPase 36kD subunit 2	1.93564	3.1212
33574	265.563	1015.42	115.296	FBgn0031545	CG3213		1.93495	3.13867
34487	46.4734	177.303	18.9727	FBgn0015320	Ubc2	Ubiquitin conjugating enzyme 2	1.93174	3.22422
37933	11.0651	42.1694	11.6755	FBgn0035034	CG3565		1.93018	1.85271
42662	11.0651	42.1694	10.2161	FBgn0038989	CG6937		1.93018	2.04536
35681	26.5563	101.111	32.1076	FBgn0033184	mEFTu2	mitochondrial translation elongation factor Tu 2	1.92881	1.65495
37464	66.3906	252.537	175.133	FBgn0034643	CG10321		1.92745	0.528049
42449	92.9469	353.169	186.808	FBgn0038818	Nep4	Neprilysin 4	1.92588	0.918802
31861	4.42604	16.7719	20.4321	FBgn0030104	CG15368		1.92196	-0.284791
32876	4.42604	16.7719	11.6755	FBgn0030964	Pvf1	PDGF- and VEGF-related factor 1	1.92196	0.522564
42507	4.42604	16.7719	7.29719	FBgn0038860	Ice2	Interacts with the C terminus of ELL 2	1.92196	1.20064
19834718	4.42604	16.7719	1.45944	FBgn0265189	sud1	sudestada1	1.92196	3.52256
31049	4.42604	16.7719	1.45944	FBgn0029552	CG14631		1.92196	3.52256
31072	4.42604	16.7719	1.45944	FBgn0026876	CG11403		1.92196	3.52256
35193	4.42604	16.7719	0	FBgn0086445	l(2)37Cd	lethal (2) 37Cd	1.92196	#DIV/0!
40719	4.42604	16.7719	0	FBgn0037378	PSMG1	Proteasome assembly chaperone 1	1.92196	#DIV/0!
32290	46.4734	175.866	134.268	FBgn0261085	Syt12	Synaptotagmin 12	1.92	0.389355
31153	28.7693	108.778	49.6209	FBgn0023509	mip130	Myb-interacting protein 130	1.91879	1.13237
38180	64.1776	242.474	68.5936	FBgn0035231	Pcyt2	Phosphocholine cytidylyltransferase 2	1.91769	1.82169
36844	298.758	1126.59	102.161	FBgn0034132	S-Lap8	Sperm-Leucylaminopeptidase 8	1.91492	3.46306
37767	11.0651	41.6902	32.1076	FBgn0010278	Ssrp	Structure specific recognition protein	1.91369	0.376793
33475	17.7042	66.6085	8.75663	FBgn0031462	CG2964		1.91162	2.92726
32840	24.3432	91.5268	0	FBgn0030933	CG6470		1.91067	#DIV/0!
33778	6.63906	24.9183	17.5133	FBgn0051989	Cap-D3	Chromosome associated protein D3	1.90815	0.508758
37360	6.63906	24.9183	16.0538	FBgn0050295	Ipk1	Ipk1	1.90815	0.634289
31851	6.63906	24.9183	10.2161	FBgn0030096	Zpr1	Zpr1	1.90815	1.28637
26067080	6.63906	24.9183	4.37832	FBgn0283442	vas	vasa	1.90815	2.50876
32528	6.63906	24.9183	2.91888	FBgn0030691	Efhc1.1	EF-hand domain containing 1.1	1.90815	3.09372
32324	37.6214	140.884	113.836	FBgn0030508	CG15760		1.90489	0.307551
36093	8.85208	33.0647	0	FBgn0261686	CG42733		1.9012	#DIV/0!
318555	19.9172	74.2757	21.8916	FBgn0051010	CG31010		1.89888	1.76251
41526	11.0651	41.211	0	FBgn0038043	CG17202		1.89701	#DIV/0!
37366	13.2781	49.3574	0	FBgn0034560	CAH15	Carbonic anhydrase 15	1.89422	#DIV/0!
31158	15.4911	57.5038	39.4048	FBgn0023522	CG11596		1.89221	0.545284
318952	22.1302	81.9429	0	FBgn0051805	CG31805		1.8886	#DIV/0!
43090	42.0474	154.781	51.0803	FBgn0039347	CG5071		1.88014	1.59939
37229	2.21302	8.14637	10.2161	FBgn0034443	cer	crammer	1.88014	-0.326611
31227	2.21302	8.14637	7.29719	FBgn0001150	gt	giant	1.88014	0.158816
32827	2.21302	8.14637	7.29719	FBgn0030921	CG6290		1.88014	0.158816
38732	2.21302	8.14637	7.29719	FBgn0261801	CG42747		1.88014	0.158816
43703	2.21302	8.14637	7.29719	FBgn0039840	pHCl-2	pH-sensitive chloride channel 2	1.88014	0.158816
39727	2.21302	8.14637	2.91888	FBgn0052150	meru	meru	1.88014	1.48074
38374	2.21302	8.14637	1.45944	FBgn0035401	Alg2	ALG2, alpha-1,3/1,6-mannosyltransferase	1.88014	2.48074
318857	2.21302	8.14637	0	FBgn0053082	Rpp21	Ribonuclease P/MRP subunit p21	1.88014	#DIV/0!
38600	2.21302	8.14637	0	FBgn0035590	Prpk	p53-related protein kinase	1.88014	#DIV/0!
40119	2.21302	8.14637	0	FBgn0036877	CG9452		1.88014	#DIV/0!
42129	2.21302	8.14637	0	FBgn0051249	CG31249		1.88014	#DIV/0!
43295	2.21302	8.14637	0	FBgn0039510	CG3339		1.88014	#DIV/0!
35759	6.63906	24.4391	30.6482	FBgn0027054	CSN4	COP9 signalosome subunit 4	1.88014	-0.326611
39617	6.63906	24.4391	16.0538	FBgn0259099	DCX-EMAP	Doublecortin-domain-containing echinoderm-microtubule-associated protein	1.88014	0.606275
32497	15.4911	57.0246	8.75663	FBgn0030662	CG9220		1.88014	2.70314
31229	8.85208	32.5855	26.2699	FBgn0040388	boi	brother of ihog	1.88014	0.310819
38472	8.85208	32.5855	26.2699	FBgn0035483	Mul1	Mitochondrial E3 ubiquitin protein ligase 1	1.88014	0.310819
32724	4.42604	16.2927	4.37832	FBgn0011758	B-H1	BarH1	1.88014	1.89578
35192	4.42604	16.2927	2.91888	FBgn0086444	l(2)37Cb	lethal (2) 37Cb	1.88014	2.48074
318599	4.42604	16.2927	0	FBgn0051125	CG31125		1.88014	#DIV/0!
34202	4.42604	16.2927	0	FBgn0032065	CG12438		1.88014	#DIV/0!
35953	4.42604	16.2927	0	FBgn0033401	Cog6	Component of oligomeric golgi complex 6	1.88014	#DIV/0!
43665	4.42604	16.2927	0	FBgn0039810	CG15549		1.88014	#DIV/0!
37524	13.2781	48.8782	20.4321	FBgn0034697	GM130	Golgi matrix protein 130 kD	1.88014	1.25835
31834	13.2781	48.8782	10.2161	FBgn0030082	HP1b	Heterochromatin Protein 1b	1.88014	2.25835
31921	46.4734	170.595	72.9719	FBgn0030158	CG9686		1.87609	1.22516
41860	35.4083	129.863	112.377	FBgn0013269	Fkbp39	FK506-binding protein 39kD	1.87483	0.208643
5740840	17.7042	64.6918	72.9719	FBgn0085395	Shawl	Shaw-like	1.86949	-0.17376
31407	17.7042	64.6918	20.4321	FBgn0029722	CG7024		1.86949	1.66274
40424	26.5563	96.798	45.2426	FBgn0037130	Syn1	Syntrophin-like 1	1.86593	1.0973
33775	13.2781	48.399	10.2161	FBgn0031711	CG6907		1.86593	2.24414
31846	48.6865	177.303	96.3229	FBgn0030093	Bap111	Brahma associated protein 111kD	1.86463	0.880268
42286	11.0651	40.2526	16.0538	FBgn0038675	CG6013		1.86307	1.32617
40948	17.7042	64.2126	32.1076	FBgn0037539	CG10435		1.85877	0.999938
42971	24.3432	88.1725	23.351	FBgn0015625	CycB3	Cyclin B3	1.85681	1.91684
40433	48.6865	175.866	62.7559	FBgn0037137	Nopp140	Nopp140	1.85288	1.48665
39244	26.5563	95.8396	0	FBgn0261112	APP-BP1	beta-Amyloid precursor protein binding protein 1	1.85157	#DIV/0!
43691	6.63906	23.9599	13.1349	FBgn0039828	CG1542		1.85157	0.867212
34751	55.3255	197.909	148.863	FBgn0032515	loqs	loquacious	1.83882	0.410854
32168	4.42604	15.8135	5.83775	FBgn0030365	Tango4	Transport and Golgi organization 4	1.83707	1.43767
34330	4.42604	15.8135	2.91888	FBgn0000180	bib	big brain	1.83707	2.43767
33977	4.42604	15.8135	0	FBgn0031876	Atac1	Ada2a-containing complex component 1	1.83707	#DIV/0!
38745	4.42604	15.8135	0	FBgn0035711	CG8519		1.83707	#DIV/0!
35044	8.85208	31.6271	16.0538	FBgn0032635	CG15141		1.83707	0.978243
31801	24.3432	86.7349	40.8643	FBgn0030054	Caf1-180	Chromatin assembly factor 1, p180 subunit	1.83309	1.08577
34748	19.9172	70.9213	24.8105	FBgn0032512	Bdp1	B double prime 1	1.83221	1.51527
39018	455.882	1621.13	395.508	FBgn0264307	orb2	orb2	1.83026	2.03522
40607	30.9823	109.736	55.4587	FBgn0004913	Gnf1	Germ line transcription factor 1	1.82453	0.984557
40955	35.4083	125.071	52.5398	FBgn0037546	mAChR-B	muscarinic Acetylcholine Receptor, B-type	1.82058	1.25126
38768	15.4911	54.6286	8.75663	FBgn0035730	CG17744		1.81821	2.64121
38420	75.2427	264.997	303.563	FBgn0027616	Ythdc1	YTH domain containing 1	1.81635	-0.196023
34757	11.0651	38.8151	4.37832	FBgn0032521	CG7110		1.8106	3.14817
32493	33.1953	116.445	71.5125	FBgn0030658	CG7872		1.8106	0.703384
37775	64.1776	224.744	68.5936	FBgn0034914	CG5554		1.80814	1.71214
40225	13.2781	46.4822	49.6209	FBgn0052227	gogo	golden goal	1.80763	-0.0942691
41780	13.2781	46.4822	11.6755	FBgn0038252	BigH1	Histone H1 variant BigH1	1.80763	1.99319
31991	212.45	743.236	866.906	FBgn0263072	CG43347		1.8067	-0.222055
48844	48.6865	169.157	71.5125	FBgn0002174	CG5504		1.79677	1.2421
37873	57.5385	199.826	52.5398	FBgn0259937	Nop60B	Nucleolar protein at 60B	1.79614	1.92726
35145	2.21302	7.66717	10.2161	FBgn0032720	mRpL13	mitochondrial ribosomal protein L13	1.79268	-0.414074
318221	2.21302	7.66717	8.75663	FBgn0052808	CG32808		1.79268	-0.191682
38089	2.21302	7.66717	7.29719	FBgn0035159	CG13896		1.79268	0.0713528
32875	2.21302	7.66717	4.37832	FBgn0030963	CG7101		1.79268	0.808318
246409	2.21302	7.66717	0	FBgn0050037	CG30037		1.79268	#DIV/0!
318865	2.21302	7.66717	0	FBgn0051636	CG31636		1.79268	#DIV/0!
32525	2.21302	7.66717	0	FBgn0030688	CG8952		1.79268	#DIV/0!
32636	2.21302	7.66717	0	FBgn0261791	SNRPG	Small nuclear ribonucleoprotein G	1.79268	#DIV/0!
34317	2.21302	7.66717	0	FBgn0032162	CG4592		1.79268	#DIV/0!
37790	2.21302	7.66717	0	FBgn0034921	DCP1	Decapping protein 1	1.79268	#DIV/0!
39549	2.21302	7.66717	0	FBgn0036396	CG17359		1.79268	#DIV/0!
41244	2.21302	7.66717	0	FBgn0037794	CG6254		1.79268	#DIV/0!
41895	2.21302	7.66717	0	FBgn0038348	AOX2	Aldehyde oxidase 2	1.79268	#DIV/0!
4379861	2.21302	7.66717	0	FBgn0083985	CG34149		1.79268	#DIV/0!
40301	11.0651	38.3359	20.4321	FBgn0037026	CG3634		1.79268	0.907854
38572	11.0651	38.3359	2.91888	FBgn0035568	CG18418		1.79268	3.71521
31321	11.0651	38.3359	0	FBgn0029667	Gas8	Growth arrest specific protein 8	1.79268	#DIV/0!
36784	11.0651	38.3359	0	FBgn0027091	CysRS	Cysteinyl-tRNA synthetase	1.79268	#DIV/0!
32668	8.85208	30.6687	33.5671	FBgn0030792	CG4789		1.79268	-0.130281
43164	8.85208	30.6687	13.1349	FBgn0039402	Vps2	Vacuolar protein sorting 2	1.79268	1.22336
40568	8.85208	30.6687	5.83775	FBgn0037254	CG14651		1.79268	2.39328
42434	8.85208	30.6687	5.83775	FBgn0038806	CG5412		1.79268	2.39328
34141	6.63906	23.0015	11.6755	FBgn0262598	mtsh	mitoshell	1.79268	0.978243
38078	6.63906	23.0015	7.29719	FBgn0035149	MED30	Mediator complex subunit 30	1.79268	1.65632
32459	6.63906	23.0015	4.37832	FBgn0015926	dah	discontinuous actin hexagon	1.79268	2.39328
40012	19.9172	69.0045	0	FBgn0036784	CG5103		1.79268	#DIV/0!
36309	4.42604	15.3343	16.0538	FBgn0033690	EndoG	Endonuclease G	1.79268	-0.0661507
34231	4.42604	15.3343	7.29719	FBgn0051708	DIP-zeta	Dpr-interacting protein zeta	1.79268	1.07135
43614	4.42604	15.3343	2.91888	FBgn0039770	CG15537		1.79268	2.39328
2768970	4.42604	15.3343	0	FBgn0053490	CG33490		1.79268	#DIV/0!
40556	4.42604	15.3343	0	FBgn0037242	CG9855		1.79268	#DIV/0!
33003	163.764	566.891	323.995	FBgn0261811	pico	pico	1.79146	0.807099
261603	30.9823	106.861	32.1076	FBgn0052445	CG32445		1.78622	1.73475
39240	19.9172	68.5253	14.5944	FBgn0036124	CG7839		1.78262	2.23122
36669	17.7042	60.8582	10.2161	FBgn0033983	ADPS	Alkyldihydroxyacetonephosphate synthase	1.78136	2.57461
7354472	22.1302	75.7133	48.1615	FBgn0259242	CG42340		1.77453	0.652668
41392	232.367	794.031	151.782	FBgn0051363	Jupiter	Jupiter	1.77279	2.3872
42840	8.85208	30.1895	39.4048	FBgn0039137	CG13604		1.76996	-0.384327
40685	8.85208	30.1895	17.5133	FBgn0044823	Spec2	Spec2	1.76996	0.785598
246514	6.63906	22.5223	8.75663	FBgn0050203	CG30203		1.7623	1.36291
35314	110.651	375.212	213.078	FBgn0263355	CG31688		1.76169	0.816325
33419	84.0948	285.123	83.188	FBgn0261647	Axud1	AXIN1 up-regulated 1	1.7615	1.77714
41318	55.3255	187.366	45.2426	FBgn0042094	Adk3	Adenylate kinase 3	1.75985	2.05011
39131	33.1953	111.653	2.91888	FBgn0036029	CG16719		1.74997	5.25747
50356	349.657	1175.47	818.745	FBgn0085430	CG34401		1.74923	0.521755
38518	4.42604	14.8551	17.5133	FBgn0035518	CG15011		1.74687	-0.237485
32833	4.42604	14.8551	10.2161	FBgn0030927	CG15046		1.74687	0.540122
32993	4.42604	14.8551	7.29719	FBgn0031070	CG12702		1.74687	1.02555
35847	4.42604	14.8551	2.91888	FBgn0022027	Vps25	Vacuolar protein sorting 25	1.74687	2.34748
117419	4.42604	14.8551	0	FBgn0011774	Irbp	Inverted repeat-binding protein	1.74687	#DIV/0!
318168	4.42604	14.8551	0	FBgn0052718	CG32718		1.74687	#DIV/0!
32762	4.42604	14.8551	0	FBgn0000617	e(y)1	enhancer of yellow 1	1.74687	#DIV/0!
33097	4.42604	14.8551	0	FBgn0031164	CG1724		1.74687	#DIV/0!
39058	4.42604	14.8551	0	FBgn0035971	CG4477		1.74687	#DIV/0!
42279	8.85208	29.7103	16.0538	FBgn0038672	CG6005		1.74687	0.888046
33276	53.1125	178.262	170.754	FBgn0028481	CG4341		1.74687	0.062075
8673957	11.0651	36.8983	10.2161	FBgn0261349	Mst36Fb	Male-specific transcript 36Fb	1.73754	1.85271
38303	11.0651	36.8983	1.45944	FBgn0035336	CG9004		1.73754	4.66007
42860	73.0297	242.953	17.5133	FBgn0039152	Root	Rootletin	1.73412	3.79416
33190	6.63906	22.0431	0	FBgn0031238	CG3645		1.73128	#DIV/0!
32367	66.3906	220.431	160.538	FBgn0004649	yl	yolkless	1.73128	0.457411
32785	28.7693	95.3604	4.37832	FBgn0283476	Dhc16F	Dynein heavy chain at 16F	1.72886	4.44494
39069	24.3432	80.5053	29.1888	FBgn0035981	CG4452		1.72556	1.46367
35762	8.85208	29.2311	1.45944	FBgn0033247	Nup44A	Nucleoporin at 44A	1.72341	4.32402
39598	35.4083	116.924	0	FBgn0036437	CG5048		1.72341	#DIV/0!
42907	66.3906	218.994	0	FBgn0039190	CG5762		1.72184	#DIV/0!
43436	48.6865	160.531	53.9992	FBgn0039634	alpha-Man-Ib	alpha-Mannosidase class I b	1.72126	1.57184
38206	369.575	1216.68	1098.96	FBgn0035253	Srrm234	Serine-arginine repetitive matrix 2/3/4	1.71902	0.146819
32145	11.0651	36.4191	43.7832	FBgn0030346	BORCS5	BLOC-1 related complex subunit 5	1.71868	-0.265682
37897	11.0651	36.4191	24.8105	FBgn0259729	CG42383		1.71868	0.553746
33772	11.0651	36.4191	8.75663	FBgn0031708	CG7382		1.71868	2.05625
53435	11.0651	36.4191	8.75663	FBgn0040235	c12.1	c12.1	1.71868	2.05625
45233	97.3729	320.104	223.294	FBgn0261458	capt	capulet	1.71695	0.519597
34413	97.3729	320.104	144.484	FBgn0267821	da	daughterless	1.71695	1.14763
44496	13.2781	43.607	51.0803	FBgn0029113	Uba2	Ubiquitin-like activating enzyme 2	1.71551	-0.228208
31170	59.7516	195.992	131.349	FBgn0025625	Sik2	Salt-inducible kinase 2	1.71375	0.577385
36518	59.7516	195.992	23.351	FBgn0033863	CG13337		1.71375	3.06924
31187	121.716	399.172	439.291	FBgn0004655	wapl	wings apart-like	1.71349	-0.138166
35555	123.929	405.881	226.213	FBgn0086655	jing	jing	1.71154	0.843375
39543	44.2604	144.239	45.2426	FBgn0036391	CG17364		1.70437	1.6727
38586	79.6688	259.246	14.5944	FBgn0035581	Dnah3	dynein, axonemal, heavy chain 3	1.70224	4.15084
31224	351.87	1144.33	977.824	FBgn0264598	PsGEF	Protostome-specific GEF	1.70138	0.226851
35033	11.0651	35.9399	0	FBgn0032625	CG15136		1.69957	#DIV/0!
31119	2.21302	7.18797	8.75663	FBgn0023530	CG3740		1.69957	-0.284791
32188	2.21302	7.18797	7.29719	FBgn0030384	CG2577		1.69957	-0.0217566
42861	2.21302	7.18797	7.29719	FBgn0039153	GatB	Glutamyl-tRNA amidotransferase, subunit B	1.69957	-0.0217566
43348	2.21302	7.18797	7.29719	FBgn0039558	BCAS2	BCAS2	1.69957	-0.0217566
37555	2.21302	7.18797	5.83775	FBgn0025878	wrapper	wrapper	1.69957	0.300171
37655	2.21302	7.18797	1.45944	FBgn0003900	twi	twist	1.69957	2.30017
26067057	2.21302	7.18797	0	FBgn0267592	CCY	Coiled-Coils Y	1.69957	#DIV/0!
35254	2.21302	7.18797	0	FBgn0027949	msb1l	msb1l	1.69957	#DIV/0!
38738	2.21302	7.18797	0	FBgn0002926	ndl	nudel	1.69957	#DIV/0!
39363	2.21302	7.18797	0	FBgn0036236	CG6931		1.69957	#DIV/0!
40181	2.21302	7.18797	0	FBgn0036922	CG14182		1.69957	#DIV/0!
40228	2.21302	7.18797	0	FBgn0036964	FRG1	FSHD region gene 1	1.69957	#DIV/0!
40481	2.21302	7.18797	0	FBgn0037176	CG14456		1.69957	#DIV/0!
42135	2.21302	7.18797	0	FBgn0038541	TyrRII	Tyramine receptor II	1.69957	#DIV/0!
50224	2.21302	7.18797	0	FBgn0040751	CG13018		1.69957	#DIV/0!
5740178	2.21302	7.18797	0	FBgn0085315	CG34286		1.69957	#DIV/0!
5740681	2.21302	7.18797	0	FBgn0085461	CG34432		1.69957	#DIV/0!
42745	26.5563	86.2557	0	FBgn0011596	fzo	fuzzy onions	1.69957	#DIV/0!
37663	70.8167	230.015	32.1076	FBgn0034816	CG3085		1.69957	2.84074
31811	6.63906	21.5639	17.5133	FBgn0027330	l(1)G0020	lethal (1) G0020	1.69957	0.300171
31958	6.63906	21.5639	8.75663	FBgn0030189	CG2909		1.69957	1.30017
41937	6.63906	21.5639	0	FBgn0038387	blp	black pearl	1.69957	#DIV/0!
43727	4.42604	14.3759	17.5133	FBgn0039860	CG1792		1.69957	-0.284791
37647	4.42604	14.3759	2.91888	FBgn0034803	CG9849		1.69957	2.30017
42045	4.42604	14.3759	0	FBgn0038461	EMC2B	ER membrane protein complex subunit 2B	1.69957	#DIV/0!
5740599	4.42604	14.3759	0	FBgn0016053	pgc	polar granule component	1.69957	#DIV/0!
32841	39.8344	129.384	106.539	FBgn0027087	HisRS	Histidyl-tRNA synthetase	1.69957	0.280272
37953	320.888	1039.86	392.589	FBgn0053988	Mid1	Mid1	1.69625	1.4053
38149	97.3729	314.833	154.7	FBgn0035205	Ctr9	Ctr9	1.693	1.02511
32125	28.7693	92.9644	71.5125	FBgn0030330	Tango10	Transport and Golgi organization 10	1.69215	0.378484
38400	26.5563	85.7765	80.2691	FBgn0035425	CG17746		1.69153	0.0957369
318790	263.35	850.098	161.998	FBgn0051538	CG31538		1.69065	2.39166
31253	37.6214	121.237	80.2691	FBgn0024992	Spg7	Paraplegin	1.68821	0.594915
33060	64.1776	206.534	39.4048	FBgn0031129	CG1324		1.68624	2.38994
38412	88.5208	284.644	119.674	FBgn0035437	Strip	Striatin interacting protein	1.68507	1.25005
35440	13.2781	42.6486	52.5398	FBgn0032974	CG3651		1.68345	-0.300911
32939	281.054	902.33	674.261	FBgn0031023	CG14200		1.68281	0.420349
36889	61.9646	198.867	262.699	FBgn0014870	Psi	P-element somatic inhibitor	1.68229	-0.401605
32015	11.0651	35.4607	39.4048	FBgn0030241	feo	fascetto	1.6802	-0.152153
43311	11.0651	35.4607	7.29719	FBgn0039525	CG5646		1.6802	2.28081
41026	28.7693	92.006	52.5398	FBgn0037606	CG8032		1.6772	0.808318
37411	81.8818	261.642	151.782	FBgn0034598	CG4266		1.67598	0.785598
31268	26.5563	84.8181	52.5398	FBgn0000376	crm	cramped	1.67532	0.690961
33024	8.85208	28.2727	10.2161	FBgn0031098	CG17068		1.67532	1.46857
34230	8.85208	28.2727	0	FBgn0032090	CG9582		1.67532	#DIV/0!
36358	17.7042	56.5454	21.8916	FBgn0033735	Dera	Deoxyribose-phosphate aldolase	1.67532	1.36903
33427	398.344	1271.31	944.257	FBgn0031424	VGlut	Vesicular glutamate transporter	1.67423	0.429068
31054	150.485	480.157	548.749	FBgn0003638	su(w[a])	suppressor of white-apricot	1.67388	-0.192641
38717	24.3432	77.6301	46.702	FBgn0022699	D19B	D19B	1.6731	0.733131
43856	619.646	1975.73	1709	FBgn0261617	nej	nejire	1.67287	0.209234
32514	6.63906	21.0847	5.83775	FBgn0011741	Arp6	Actin-related protein 6	1.66715	1.85271
39439	6.63906	21.0847	5.83775	FBgn0015904	ara	araucan	1.66715	1.85271
38785	6.63906	21.0847	2.91888	FBgn0023001	melt	melted	1.66715	2.85271
41719	6.63906	21.0847	2.91888	FBgn0038206	twf	twinfilin	1.66715	2.85271
33513	13.2781	42.1694	10.2161	FBgn0031492	CG3542		1.66715	2.04536
41740	39.8344	126.508	70.053	FBgn0003567	su(Hw)	suppressor of Hairy wing	1.66715	0.852712
33046	95.1599	301.416	214.537	FBgn0031116	CG1695		1.66333	0.490525
32690	86.3078	273.143	192.646	FBgn0030812	wcy	wacky	1.66209	0.503705
38283	11.0651	34.9815	10.2161	FBgn0035318	CG9018		1.66057	1.77575
41443	81.8818	258.767	340.049	FBgn0051211	CG31211		1.66004	-0.39409
36526	150.485	474.406	354.644	FBgn0261041	stj	straightjacket	1.6565	0.419753
43271	132.781	417.382	214.537	FBgn0039492	CG6051		1.65232	0.960137
43572	8.85208	27.7935	17.5133	FBgn0003512	Sry-delta	Serendipity delta	1.65066	0.666299
43433	8.85208	27.7935	16.0538	FBgn0039631	Sirt7	Sirtuin 7	1.65066	0.79183
38182	4.42604	13.8967	11.6755	FBgn0035233	Pex10	Peroxin 10	1.65066	0.251262
37970	4.42604	13.8967	8.75663	FBgn0023181	Orc4	Origin recognition complex subunit 4	1.65066	0.666299
33856	4.42604	13.8967	5.83775	FBgn0031775	CG9150		1.65066	1.25126
31411	4.42604	13.8967	0	FBgn0029725	CG2871		1.65066	#DIV/0!
43645	50.8995	158.615	20.4321	FBgn0039797	eIF4H2	eukaryotic translation initiation factor 4H2	1.6398	2.95661
38653	17.7042	55.1078	4.37832	FBgn0035638	Tektin-C	Tektin C	1.63817	3.65381
34557	194.746	604.748	515.182	FBgn0259822	Ca-beta	Ca2+-channel-protein-beta-subunit	1.63474	0.231253
33989	97.3729	302.374	169.295	FBgn0031883	Caper	Caper	1.63474	0.836796
43569	6.63906	20.6055	23.351	FBgn0001280	janA	janus A	1.63398	-0.180454
326259	6.63906	20.6055	21.8916	FBgn0053116	CG33116		1.63398	-0.087345
43513	6.63906	20.6055	10.2161	FBgn0039696	Rnb	R and B	1.63398	1.01219
34890	6.63906	20.6055	5.83775	FBgn0028516	ZnT35C	Zinc transporter 35C	1.63398	1.81955
318960	6.63906	20.6055	0	FBgn0051816	CG31816		1.63398	#DIV/0!
34054	6.63906	20.6055	0	FBgn0031941	ATPsynGL	ATP synthase, subunit G-like	1.63398	#DIV/0!
32657	19.9172	61.8166	18.9727	FBgn0052572	CG32572		1.63398	1.70407
41091	13.2781	41.211	10.2161	FBgn0037660	beag	beag	1.63398	2.01219
36491	199.172	617.686	269.996	FBgn0013765	cnn	centrosomin	1.63286	1.19394
32318	95.1599	294.707	121.133	FBgn0030502	tth	toothrin	1.63085	1.28268
32850	177.042	548.203	160.538	FBgn0027335	Rip11	Rab11 interacting protein	1.63062	1.77179
37582	24.3432	75.2341	8.75663	FBgn0034745	CG4329		1.62787	3.10294
45399	33.1953	102.548	23.351	FBgn0010803	TrpRS	Tryptophanyl-tRNA synthetase	1.62725	2.13475
31263	8.85208	27.3143	35.0265	FBgn0000927	fs(1)Ya	female sterile (1) Young arrest	1.62557	-0.358792
34481	8.85208	27.3143	8.75663	FBgn0027868	Nup107	Nucleoporin 107kD	1.62557	1.64121
318753	8.85208	27.3143	0	FBgn0051473	CG31473		1.62557	#DIV/0!
42958	77.4557	238.641	248.105	FBgn0039229	Saf-B	Scaffold attachment factor B	1.6234	-0.0561081
30996	35.4083	108.778	24.8105	FBgn0023534	CG17778		1.61923	2.13237
40965	13.2781	40.7318	21.8916	FBgn0037554	DNApol-iota	DNA polymerase iota	1.61711	0.895781
41440	15.4911	47.4406	1.45944	FBgn0037962	Dnali1	Dynein axonemal light intermediate chain 1	1.61468	5.02264
246411	48.6865	149.031	10.2161	FBgn0050039	CG30039		1.61402	3.8667
34499	53.1125	162.448	36.486	FBgn0069354	Porin2	Porin2	1.61286	2.15457
39581	17.7042	54.1494	49.6209	FBgn0003459	stwl	stonewall	1.61286	0.125997
41097	19.9172	60.8582	1.45944	FBgn0037664	CG8420		1.61144	5.38197
318920	2.21302	6.70877	8.75663	FBgn0051730	CG31730		1.60003	-0.384327
43584	2.21302	6.70877	8.75663	FBgn0039748	CG15529		1.60003	-0.384327
42526	2.21302	6.70877	2.91888	FBgn0038876	Idi	Isopentenyl-diphosphate delta isomerase	1.60003	1.20064
40159	2.21302	6.70877	1.45944	FBgn0036909	Ccdc58	Coiled-coil domain-containing 58	1.60003	2.20064
32704	2.21302	6.70877	0	FBgn0030823	TTLL1A	Tubulin tyrosine ligase-like 1A	1.60003	#DIV/0!
35188	2.21302	6.70877	0	FBgn0000075	amd	alpha methyl dopa-resistant	1.60003	#DIV/0!
35383	2.21302	6.70877	0	FBgn0032922	Coq3	Coenzyme Q3	1.60003	#DIV/0!
36804	2.21302	6.70877	0	FBgn0034098	krimp	krimper	1.60003	#DIV/0!
39395	2.21302	6.70877	0	FBgn0036264	CG11529		1.60003	#DIV/0!
41354	2.21302	6.70877	0	FBgn0037885	CG17721		1.60003	#DIV/0!
41936	2.21302	6.70877	0	FBgn0038386	CG5478		1.60003	#DIV/0!
5740834	2.21302	6.70877	0	FBgn0040973	CG16824		1.60003	#DIV/0!
50252	11.0651	33.5439	42.3237	FBgn0050377	CG30377		1.60003	-0.335417
41481	11.0651	33.5439	10.2161	FBgn0038000	Rsbp15	Radial spoke binding protein 15	1.60003	1.71521
34963	4.42604	13.4175	7.29719	FBgn0028894	GMF	Glia maturation factor	1.60003	0.878708
38161	4.42604	13.4175	5.83775	FBgn0029514	312	312	1.60003	1.20064
318571	4.42604	13.4175	0	FBgn0051050	CG31050		1.60003	#DIV/0!
39327	4.42604	13.4175	0	FBgn0036204	Tim13	Tim13	1.60003	#DIV/0!
31402	8.85208	26.8351	13.1349	FBgn0029720	CG3009		1.60003	1.03071
36942	15.4911	46.9614	0	FBgn0034205	CG10950		1.60003	#DIV/0!
38595	6.63906	20.1263	20.4321	FBgn0028962	AlaRS-m	Alanyl-tRNA synthetase, mitochondrial	1.60003	-0.0217566
31237	6.63906	20.1263	17.5133	FBgn0040375	CG13760		1.60003	0.200636
43427	6.63906	20.1263	0	FBgn0039626	Slu7	Slu7	1.60003	#DIV/0!
32268	13.2781	40.2526	27.7293	FBgn0025463	Bap60	Brahma associated protein 60kD	1.60003	0.537671
43531	13.2781	40.2526	5.83775	FBgn0039712	CG15514		1.60003	2.7856
36005	24.3432	73.3173	27.7293	FBgn0027589	CG1688		1.59063	1.40274
37047	19.9172	59.8998	52.5398	FBgn0011589	Elk	Eag-like K[+] channel	1.58854	0.18914
32782	19.9172	59.8998	48.1615	FBgn0030887	CG6867		1.58854	0.314671
37895	17.7042	53.191	26.2699	FBgn0010414	SerT	Serotonin transporter	1.58709	1.01777
39033	17.7042	53.191	24.8105	FBgn0035952	CG5280		1.58709	1.10023
42314	17.7042	53.191	17.5133	FBgn0086613	Ino80	INO80 complex subunit	1.58709	1.60273
42063	88.5208	264.038	52.5398	FBgn0038476	kuk	kugelkern	1.57666	2.32926
43611	48.6865	145.197	125.512	FBgn0039767	CG2218		1.57642	0.21019
38859	84.0948	250.621	179.511	FBgn0035807	CG7492		1.57542	0.481434
31818	8.85208	26.3559	7.29719	FBgn0030067	Rbm13	RNA-binding motif protein 13	1.57404	1.85271
19835256	17.7042	52.7118	0	FBgn0284082	CG46304		1.57404	#DIV/0!
32976	70.8167	210.368	129.89	FBgn0043903	dome	domeless	1.57075	0.695625
41708	22.1302	65.6501	8.75663	FBgn0038196	CG9922		1.56878	2.90635
41266	42.0474	124.592	94.8635	FBgn0020379	Rfx	Rfx	1.56712	0.393281
45285	6.63906	19.6471	26.2699	FBgn0000492	Dr	Drop	1.56527	-0.419092
35600	6.63906	19.6471	17.5133	FBgn0033113	Spn42Dc	Serpin 42Dc	1.56527	0.16587
36792	6.63906	19.6471	0	FBgn0034086	CG8441		1.56527	#DIV/0!
41500	6.63906	19.6471	0	FBgn0038018	Tim17a1	Tim17a1	1.56527	#DIV/0!
33282	19.9172	58.9414	0	FBgn0015905	ast	asteroid	1.56527	#DIV/0!
42937	24.3432	71.8797	64.2153	FBgn0039215	CG6695		1.56206	0.162668
40563	247.858	731.736	567.722	FBgn0037249	eIF3a	eukaryotic translation initiation factor 3 subunit a	1.56181	0.366139
40897	66.3906	195.992	96.3229	FBgn0015577	alpha-Est9	alpha-Esterase-9	1.56174	1.02484
326165	53.1125	156.698	83.188	FBgn0263354	CG42784		1.56086	0.913538
39987	28.7693	84.8181	61.2964	FBgn0036761	MED19	Mediator complex subunit 19	1.55984	0.468569
33057	11.0651	32.5855	0	FBgn0031127	CG1835		1.55821	#DIV/0!
43567	108.438	319.146	14.5944	FBgn0041102	ocn	ocnus	1.55735	4.45073
33112	15.4911	45.5238	24.8105	FBgn0015527	peng	penguin	1.55518	0.875674
33460	30.9823	91.0477	17.5133	FBgn0031452	Cwc25	Cwc25	1.55518	2.37817
38491	351.87	1032.19	704.909	FBgn0264693	ens	ensconsin	1.5526	0.550204
32915	24.3432	71.4005	33.5671	FBgn0031002	CG14196		1.55241	1.08889
39964	28.7693	84.3389	13.1349	FBgn0036740	Vps60	Vacuolar protein sorting 60	1.55167	2.68279
43283	8.85208	25.8767	21.8916	FBgn0010441	pll	pelle	1.54756	0.241278
38169	8.85208	25.8767	16.0538	FBgn0020248	stet	stem cell tumor	1.54756	0.688737
37405	8.85208	25.8767	0	FBgn0034592	CG9406		1.54756	#DIV/0!
32259	22.1302	64.6918	24.8105	FBgn0263005	CG43313		1.54756	1.38263
40789	4.42604	12.9384	10.2161	FBgn0027514	CG1024		1.54756	0.340813
42208	4.42604	12.9384	7.29719	FBgn0038608	WRNexo	WRN exonuclease	1.54756	0.82624
32860	4.42604	12.9384	5.83775	FBgn0259231	CCKLR-17D1	Cholecystokinin-like receptor at 17D1	1.54756	1.14817
3772186	4.42604	12.9384	5.83775	FBgn0052831	CG33695		1.54756	1.14817
39736	4.42604	12.9384	5.83775	FBgn0036547	CG17032		1.54756	1.14817
36058	4.42604	12.9384	2.91888	FBgn0033485	RpLP0-like	Ribosomal protein LP0-like	1.54756	2.14817
33865	4.42604	12.9384	0	FBgn0031782	WDR79	WD repeat domain 79	1.54756	#DIV/0!
36458	4.42604	12.9384	0	FBgn0033809	CG4630		1.54756	#DIV/0!
40184	24.3432	70.9213	8.75663	FBgn0036925	schuy	schumacher-levy	1.5427	3.01777
36042	15.4911	45.0446	43.7832	FBgn0033473	CG12128		1.53991	0.0409791
39434	26.5563	77.1509	39.4048	FBgn0036298	nst	nesthocker	1.53863	0.96931
32253	112.864	326.813	321.076	FBgn0265597	rad	radish	1.53388	0.0255491
39693	75.2427	217.556	143.025	FBgn0036518	RhoGAP71E	Rho GTPase activating protein at 71E	1.53176	0.60512
39483	57.5385	166.282	91.9446	FBgn0036340	Srrm1	Serine-arginine repetitive matrix 1	1.53103	0.854793
40953	6.63906	19.1679	2.91888	FBgn0037544	CG11035		1.52964	2.71521
32757	6.63906	19.1679	1.45944	FBgn0024184	unc-4	unc-4	1.52964	3.71521
34954	19.9172	57.5038	16.0538	FBgn0002673	twe	twine	1.52964	1.84074
42882	33.1953	95.8396	37.9454	FBgn0039169	Spps	Sp1-like factor for pairing sensitive-silencing	1.52964	1.3367
42826	13.2781	38.3359	30.6482	FBgn0039126	CG13601		1.52964	0.322892
41376	39.8344	115.008	103.62	FBgn0046225	CG17230		1.52964	0.150424
41374	15.4911	44.5654	10.2161	FBgn0037901	Exd2	Exonuclease 3'-5' domain-containing 2	1.52448	2.12508
34468	15.4911	44.5654	2.91888	FBgn0032282	CG7299		1.52448	3.93244
39561	139.42	401.089	205.781	FBgn0267795	Frl	Formin-like	1.52448	0.962813
37702	88.5208	254.454	259.78	FBgn0034854	Golgin245	Golgin-245	1.52332	-0.0298845
33194	8.85208	25.3975	5.83775	FBgn0086912	mbm	mushroom body miniature	1.5206	2.1212
34245	8.85208	25.3975	5.83775	FBgn0032105	borr	borealin-related	1.5206	2.1212
42813	8.85208	25.3975	4.37832	FBgn0039117	tst	twister	1.5206	2.53624
42178	8.85208	25.3975	0	FBgn0028499	CG7985		1.5206	#DIV/0!
53557	24.3432	69.4837	51.0803	FBgn0263934	esn	espinas	1.51315	0.443907
32461	161.551	459.072	506.425	FBgn0026428	HDAC6	Histone deacetylase 6	1.50673	-0.141629
42601	79.6688	225.223	204.321	FBgn0051163	SKIP	Shal K[+] channel interacting protein	1.49927	0.140515
43317	79.6688	225.223	182.43	FBgn0039530	Tusp	Tusp	1.49927	0.304014
32468	442.604	1251.19	1339.76	FBgn0263257	Cngl	Cyclic nucleotide-gated ion channel-like	1.49921	-0.0986827
2768892	46.4734	130.821	151.782	FBgn0259166	CG42271		1.49312	-0.214402
34009	4.42604	12.4592	16.0538	FBgn0284084	wg	wingless	1.49312	-0.365711
31186	4.42604	12.4592	10.2161	FBgn0013432	bcn92	bcn92	1.49312	0.286366
31038	4.42604	12.4592	5.83775	FBgn0040339	MED22	Mediator complex subunit 22	1.49312	1.09372
42189	4.42604	12.4592	5.83775	FBgn0038590	CG12320		1.49312	1.09372
32462	4.42604	12.4592	4.37832	FBgn0030629	CG9123		1.49312	1.50876
42283	4.42604	12.4592	2.91888	FBgn0260779	GatA	Glutamyl-tRNA amidotransferase, subunit A	1.49312	2.09372
326229	4.42604	12.4592	1.45944	FBgn0052669	CG32669		1.49312	3.09372
42694	4.42604	12.4592	1.45944	FBgn0039017	CG6985		1.49312	3.09372
39762	4.42604	12.4592	0	FBgn0036569	IleRS-m	Isoleucyl-tRNA synthetase, mitochondrial	1.49312	#DIV/0!
42906	4.42604	12.4592	0	FBgn0039189	CG18528		1.49312	#DIV/0!
32665	2.21302	6.22958	8.75663	FBgn0030789	Rrp45	Rrp45	1.49312	-0.491242
5740592	2.21302	6.22958	8.75663	FBgn0039946	ATbp	(A+T)-stretch binding protein	1.49312	-0.491242
42696	2.21302	6.22958	5.83775	FBgn0039019	HP1c	Heterochromatin Protein 1c	1.49312	0.0937206
34873	2.21302	6.22958	2.91888	FBgn0040228	DCTN5-p25	Dynactin 5, p25 subunit	1.49312	1.09372
36510	2.21302	6.22958	1.45944	FBgn0033856	CG13334		1.49312	2.09372
41713	2.21302	6.22958	1.45944	FBgn0038201	PK1-R	Pyrokinin 1 receptor	1.49312	2.09372
12798278	2.21302	6.22958	0	FBgn0263024	CG43319		1.49312	#DIV/0!
2768860	2.21302	6.22958	0	FBgn0053225	CG33225		1.49312	#DIV/0!
317834	2.21302	6.22958	0	FBgn0052039	CG32039		1.49312	#DIV/0!
318044	2.21302	6.22958	0	FBgn0052463	Tengl2	Testis EndoG-Like 2	1.49312	#DIV/0!
33657	2.21302	6.22958	0	FBgn0031610	CG15436		1.49312	#DIV/0!
34116	2.21302	6.22958	0	FBgn0031997	PGAP5	Post-GPI attachment to proteins 5	1.49312	#DIV/0!
37899	2.21302	6.22958	0	FBgn0035004	Pgam5-2	Phosphoglycerate mutase 5-2	1.49312	#DIV/0!
38428	2.21302	6.22958	0	FBgn0010317	CycJ	Cyclin J	1.49312	#DIV/0!
38719	2.21302	6.22958	0	FBgn0035691	CG7386		1.49312	#DIV/0!
39807	2.21302	6.22958	0	FBgn0053060	CG33060		1.49312	#DIV/0!
41102	2.21302	6.22958	0	FBgn0037669	Ibf2	Insulator binding factor 2	1.49312	#DIV/0!
43287	2.21302	6.22958	0	FBgn0039504	CG14260		1.49312	#DIV/0!
50378	2.21302	6.22958	0	FBgn0040904	CG15577		1.49312	#DIV/0!
5740313	2.21302	6.22958	0	FBgn0085452	CG34423		1.49312	#DIV/0!
42651	26.5563	74.7549	30.6482	FBgn0038979	tHMG2	testis-enriched HMG-box-containing protein 2	1.49312	1.28637
33948	15.4911	43.607	13.1349	FBgn0031855	meng	meng-po	1.49312	1.73115
37730	24.3432	68.5253	20.4321	FBgn0034878	pita	pita	1.49312	1.7458
35337	8.85208	24.9183	21.8916	FBgn0032881	Amacr	Alpha-methylacyl-CoA racemase	1.49312	0.18683
32984	8.85208	24.9183	16.0538	FBgn0031062	CG14230		1.49312	0.634289
32982	6.63906	18.6887	26.2699	FBgn0031060	CG14231		1.49312	-0.491242
33795	6.63906	18.6887	26.2699	FBgn0051646	DIP-theta	Dpr-interacting protein theta	1.49312	-0.491242
37565	6.63906	18.6887	0	FBgn0034729	CG10344		1.49312	#DIV/0!
32207	146.059	410.194	307.942	FBgn0283712	LIMK1	LIM domain kinase 1	1.48975	0.413649
35158	48.6865	136.571	55.4587	FBgn0032731	Swip-1	Swiprosin-1	1.48806	1.30017
32970	42.0474	117.883	91.9446	FBgn0031051	Ranbp21	Ranbp21	1.48726	0.358515
31543	70.8167	198.388	125.512	FBgn0029840	raptor	raptor	1.48616	0.660503
44438	28.7693	80.5053	99.2418	FBgn0024556	mEFTu1	mitochondrial translation elongation factor Tu 1	1.48455	-0.301865
42777	77.4557	216.598	1.45944	FBgn0039088	CG10164		1.48357	7.21346
32631	64.1776	179.22	103.62	FBgn0025743	mbt	mushroom bodies tiny	1.48159	0.790428
33390	55.3255	154.302	26.2699	FBgn0031392	AIF	Apoptosis inducing factor	1.47974	2.55427
35072	53.1125	148.072	53.9992	FBgn0032656	CG5674		1.47918	1.45529
31840	28.7693	80.0261	110.917	FBgn0004856	Bx42	Bx42	1.47594	-0.470942
35768	416.048	1156.78	662.585	FBgn0033250	CG14762		1.4753	0.803942
38813	13.2781	36.8983	53.9992	FBgn0035767	Cln7	Cln7	1.4745	-0.549386
32770	13.2781	36.8983	21.8916	FBgn0030878	CG6769		1.4745	0.753177
32109	13.2781	36.8983	18.9727	FBgn0030318	rho-4	rhomboid-4	1.4745	0.959628
32039	90.7339	252.058	312.32	FBgn0003366	sev	sevenless	1.47404	-0.309267
31146	11.0651	30.6687	17.5133	FBgn0023514	CG14805		1.47075	0.808318
37766	11.0651	30.6687	7.29719	FBgn0034907	CG5539		1.47075	2.07135
31961	44.2604	122.675	2.91888	FBgn0030191	CG15306		1.47075	5.39328
40724	8.85208	24.4391	0	FBgn0037383	Sec20	Secretory 20	1.4651	#DIV/0!
33252	15.4911	42.6486	1.45944	FBgn0031279	CG3544		1.46106	4.86901
42978	15.4911	42.6486	1.45944	FBgn0039246	CG10845		1.46106	4.86901
37195	61.9646	170.595	10.2161	FBgn0034416	CG15109		1.46106	4.06166
36862	77.4557	213.243	205.781	FBgn0024232	gprs	gprs	1.46106	0.051391
31507	30.9823	85.2973	59.837	FBgn0261610	CG42699		1.46106	0.511462
36726	30.9823	85.2973	48.1615	FBgn0024754	Flo1	Flotillin 1	1.46106	0.82462
40445	22.1302	60.8582	11.6755	FBgn0037147	CG7140		1.45943	2.38197
43270	22.1302	60.8582	8.75663	FBgn0039491	CG6059		1.45943	2.797
41842	66.3906	182.574	103.62	FBgn0259823	CG42404		1.45943	0.817181
31251	73.0297	200.784	186.808	FBgn0003068	per	period	1.45909	0.104087
36763	6.63906	18.2095	21.8916	FBgn0034062	CG8388		1.45564	-0.265682
43472	6.63906	18.2095	20.4321	FBgn0039664	CG2006		1.45564	-0.166147
31103	6.63906	18.2095	18.9727	FBgn0025382	Rab27	Rab27	1.45564	-0.0592313
34334	6.63906	18.2095	2.91888	FBgn0032175	CG13131		1.45564	2.64121
31205	6.63906	18.2095	1.45944	FBgn0001330	kz	kurz	1.45564	3.64121
42939	6.63906	18.2095	0	FBgn0020018	Ppox	Protoporphyrinogen oxidase	1.45564	#DIV/0!
318082	13.2781	36.4191	5.83775	FBgn0052544	CG32544		1.45564	2.64121
31481	35.4083	96.798	122.593	FBgn0028474	CG4119		1.45089	-0.340825
32097	137.207	374.254	215.997	FBgn0052666	Drak	Death-associated protein kinase related	1.44766	0.793006
39281	15.4911	42.1694	32.1076	FBgn0036162	Fum3	Fumarase 3	1.44475	0.393281
35142	208.024	565.454	230.591	FBgn0032717	CG10600		1.44266	1.29407
43676	24.3432	66.1293	90.4852	FBgn0039816	CG11317		1.44177	-0.452391
35288	24.3432	66.1293	17.5133	FBgn0019686	lok	loki	1.44177	1.91684
31589	28.7693	78.1093	18.9727	FBgn0000524	dx	deltex	1.44097	2.04157
48535	90.7339	246.308	251.023	FBgn0004237	Hrb87F	Heterogeneous nuclear ribonucleoprotein at 87F	1.44075	-0.0273593
37364	4.42604	11.98	16.0538	FBgn0015524	otp	orthopedia	1.43653	-0.422295
35266	4.42604	11.98	13.1349	FBgn0000529	bsh	brain-specific homeobox	1.43653	-0.132788
326120	4.42604	11.98	11.6755	FBgn0051119	HDAC11	Histone deacetylase 11	1.43653	0.0371371
2768971	4.42604	11.98	10.2161	FBgn0053489	CG33489		1.43653	0.229782
246652	4.42604	11.98	1.45944	FBgn0050496	CG30496		1.43653	3.03714
14462678	4.42604	11.98	0	FBgn0264433	CG43851		1.43653	#DIV/0!
2768871	4.42604	11.98	0	FBgn0030307	CG33235		1.43653	#DIV/0!
33215	4.42604	11.98	0	FBgn0031253	CG11885		1.43653	#DIV/0!
36068	4.42604	11.98	0	FBgn0033491	CG18011		1.43653	#DIV/0!
31351	8.85208	23.9599	33.5671	FBgn0029689	CG6428		1.43653	-0.486425
36662	8.85208	23.9599	18.9727	FBgn0033979	Cyp6a19	Cyp6a19	1.43653	0.336697
39501	17.7042	47.9198	0	FBgn0036353	CG10171		1.43653	#DIV/0!
31574	117.29	317.229	236.429	FBgn0029864	CG15894		1.43544	0.424118
34483	42.0474	113.57	30.6482	FBgn0032295	CG12299		1.43349	1.88971
35284	19.9172	53.6702	26.2699	FBgn0264443	CG43861		1.43011	1.03071
31751	30.9823	83.3805	67.1342	FBgn0030017	CG2278		1.42827	0.312662
41879	15.4911	41.6902	0	FBgn0038334	h-cup	heineken-cup	1.42827	#DIV/0!
33423	37.6214	101.111	71.5125	FBgn0031420	Atxn7	Ataxin 7	1.42631	0.49967
33081	22.1302	59.4206	64.2153	FBgn0031148	Cbs	Cystathionine beta-synthase	1.42495	-0.111954
35925	11.0651	29.7103	26.2699	FBgn0033379	Mys45A	Mystery 45A	1.42495	0.177552
37792	11.0651	29.7103	21.8916	FBgn0034923	Upf3	Upf3	1.42495	0.440587
35119	11.0651	29.7103	8.75663	FBgn0015553	tos	tosca	1.42495	1.76251
31154	33.1953	89.1309	68.5936	FBgn0023511	Edem1	ER degradation enhancer, mannosidase alpha-like 1	1.42495	0.377851
48572	137.207	368.024	151.782	FBgn0011244	Hsp60B	Heat shock protein 60B	1.42344	1.2778
32425	53.1125	142.322	87.5663	FBgn0264078	Flo2	Flotillin 2	1.42203	0.700709
35812	245.645	657.939	102.161	FBgn0033287	CG8701		1.42138	2.68711
34282	48.6865	130.342	81.7286	FBgn0032135	GlcAT-S	Glucuronyltransferase S	1.42071	0.673389
31425	92.9469	248.704	236.429	FBgn0004368	Ptp4E	Protein tyrosine phosphatase 4E	1.41995	0.0730216
33370	37.6214	100.632	67.1342	FBgn0031377	CG15356		1.41946	0.583964
35052	19.9172	53.191	21.8916	FBgn0032640	Sgt	small glutamine-rich tetratricopeptide containing protein	1.41717	1.28081
39539	6.63906	17.7303	0	FBgn0025874	Meics	Meiotic central spindle	1.41717	#DIV/0!
40094	6.63906	17.7303	0	FBgn0260857	Bet1	Blocked early in transport 1	1.41717	#DIV/0!
31597	13.2781	35.4607	23.351	FBgn0029882	CG3226		1.41717	0.602734
42983	13.2781	35.4607	0	FBgn0039251	Trf4-2	Topoisomerase related function 4-2	1.41717	#DIV/0!
32028	70.8167	188.804	143.025	FBgn0263705	Myo10A	Myosin 10A	1.41473	0.400623
35678	28.7693	76.6717	43.7832	FBgn0033183	CG1620		1.41417	0.808318
38216	30.9823	82.4221	37.9454	FBgn0035262	CG18171		1.41159	1.11911
35959	24.3432	64.6918	90.4852	FBgn0033405	CG13954		1.41006	-0.4841
43978	35.4083	93.9228	43.7832	FBgn0024314	Plap	Phospholipase A2 activator protein	1.40739	1.1011
32106	8.85208	23.4807	20.4321	FBgn0030316	CG11695		1.40739	0.200636
32377	8.85208	23.4807	1.45944	FBgn0030554	CG1434		1.40739	4.00799
39348	17.7042	46.9614	2.91888	FBgn0036222	SdhAL	Succinate dehydrogenase, subunit A (flavoprotein)-like	1.40739	4.00799
39340	81.8818	217.077	67.1342	FBgn0000404	CycA	Cyclin A	1.40659	1.69309
35648	55.3255	146.635	89.0257	FBgn0033155	Br140	Bromodomain-containing protein, 140kD	1.40621	0.719931
32983	28.7693	76.1925	20.4321	FBgn0031061	CG14232		1.40512	1.89881
44861	360.722	955.042	903.392	FBgn0261873	sdt	stardust	1.40467	0.0802113
35061	50.8995	134.655	0	FBgn0013810	Dhc36C	Dynein heavy chain at 36C	1.40354	#DIV/0!
40358	22.1302	58.4622	40.8643	FBgn0003042	Pc	Polycomb	1.40149	0.516663
35801	55.3255	146.155	126.971	FBgn0013726	pnut	peanut	1.40149	0.203003
33000	385.066	1015.42	773.502	FBgn0052529	Hers	Histone gene-specific Epigenetic Repressor in late S phase	1.3989	0.3926
38341	37.6214	99.194	48.1615	FBgn0035370	Non2	Novel nucleolar protein 2	1.3987	1.04237
45280	42.0474	110.695	59.837	FBgn0000395	cv-2	crossveinless 2	1.3965	0.887478
32238	15.4911	40.7318	0	FBgn0030429	CG4661		1.39471	#DIV/0!
32464	17.7042	46.4822	65.6747	FBgn0030631	CG6227		1.39259	-0.498659
37570	17.7042	46.4822	52.5398	FBgn0034734	CG4554		1.39259	-0.176731
36507	17.7042	46.4822	46.702	FBgn0053156	CG33156		1.39259	-0.00680629
32898	90.7339	238.161	256.861	FBgn0261461	RhoGAP18B	Rho GTPase activating protein at 18B	1.39223	-0.109049
43374	84.0948	220.431	169.295	FBgn0039581	Moca-cyp	Moca-cyp	1.39024	0.38079
43333	24.3432	63.7334	37.9454	FBgn0039544	CG12877		1.38853	0.748124
35085	35.4083	92.4852	100.701	FBgn0041184	Socs36E	Suppressor of cytokine signaling at 36E	1.38513	-0.122787
32485	181.468	473.927	345.887	FBgn0022710	Ac13E	Adenylyl cyclase 13E	1.38495	0.454364
43324	327.527	855.369	920.906	FBgn0039536	unc80	uncoordinated 80	1.38493	-0.106507
33262	121.716	317.229	128.431	FBgn0010583	dock	dreadlocks	1.382	1.30454
42527	239.006	621.52	218.916	FBgn0038877	CG3308		1.37875	1.50542
35174	6.63906	17.2511	7.29719	FBgn0032746	CG10470		1.37764	1.24128
33071	6.63906	17.2511	0	FBgn0031139	CG11227		1.37764	#DIV/0!
41412	6.63906	17.2511	0	FBgn0265271	CG14717		1.37764	#DIV/0!
33102	2.21302	5.75038	1.45944	FBgn0031169	CG1494		1.37764	1.97824
35711	2.21302	5.75038	0	FBgn0033208	mRpL52	mitochondrial ribosomal protein L52	1.37764	#DIV/0!
37533	2.21302	5.75038	0	FBgn0034705	CG11170		1.37764	#DIV/0!
39637	2.21302	5.75038	0	FBgn0036470	EAChm	Enhancer of Acetyltransferase Chameau	1.37764	#DIV/0!
39665	2.21302	5.75038	0	FBgn0036496	cocoon	cocoon	1.37764	#DIV/0!
39763	2.21302	5.75038	0	FBgn0036570	IntS9	Integrator 9	1.37764	#DIV/0!
40782	2.21302	5.75038	0	FBgn0037435	CG18048		1.37764	#DIV/0!
40811	2.21302	5.75038	0	FBgn0037462	sunz	sungrazer	1.37764	#DIV/0!
41261	2.21302	5.75038	0	FBgn0037809	CG12818		1.37764	#DIV/0!
42262	2.21302	5.75038	0	FBgn0038656	CG14294		1.37764	#DIV/0!
42390	2.21302	5.75038	0	FBgn0038765	CG4424		1.37764	#DIV/0!
42399	2.21302	5.75038	0	FBgn0038773	CG10887		1.37764	#DIV/0!
35991	11.0651	28.7519	35.0265	FBgn0010342	Map60	Microtubule-associated protein 60	1.37764	-0.284791
246646	22.1302	57.5038	0	FBgn0050487	CG30487		1.37764	#DIV/0!
41940	8.85208	23.0015	10.2161	FBgn0038389	CG5516		1.37764	1.17089
37393	8.85208	23.0015	5.83775	FBgn0034583	CG10527		1.37764	1.97824
32684	8.85208	23.0015	4.37832	FBgn0030806	CG13001		1.37764	2.39328
5740542	8.85208	23.0015	0	FBgn0085692	CG41561		1.37764	#DIV/0!
32858	13.2781	34.5023	23.351	FBgn0010383	Cyp18a1	Cytochrome P450-18a1	1.37764	0.563206
34252	13.2781	34.5023	0	FBgn0032110	CG3748		1.37764	#DIV/0!
42544	4.42604	11.5008	13.1349	FBgn0004863	C15	C15	1.37764	-0.191682
38084	4.42604	11.5008	7.29719	FBgn0035155	RabX6	RabX6	1.37764	0.656315
34432	4.42604	11.5008	5.83775	FBgn0032250	holn1	hole-in-one	1.37764	0.978243
38689	4.42604	11.5008	5.83775	FBgn0259164	CG42269		1.37764	0.978243
34547	4.42604	11.5008	2.91888	FBgn0032345	CG14921		1.37764	1.97824
33680	4.42604	11.5008	1.45944	FBgn0031631	CG3225		1.37764	2.97824
36123	4.42604	11.5008	1.45944	FBgn0033540	Elp2	Elongator complex protein 2	1.37764	2.97824
36240	4.42604	11.5008	1.45944	FBgn0000577	en	engrailed	1.37764	2.97824
246451	4.42604	11.5008	0	FBgn0050093	COX6AL	Cytochrome c oxidase subunit 6A-like	1.37764	#DIV/0!
35255	4.42604	11.5008	0	FBgn0032811	CG10268		1.37764	#DIV/0!
36019	4.42604	11.5008	0	FBgn0033454	CG1671		1.37764	#DIV/0!
39337	4.42604	11.5008	0	FBgn0036212	CG11597		1.37764	#DIV/0!
40377	4.42604	11.5008	0	FBgn0037087	CG7519		1.37764	#DIV/0!
42498	4.42604	11.5008	0	FBgn0038855	CG5745		1.37764	#DIV/0!
42898	108.438	280.81	217.456	FBgn0011785	BRWD3	BRWD3	1.37272	0.368869
31230	42.0474	108.778	62.7559	FBgn0004050	z	zeste	1.3713	0.793565
41673	42.0474	108.778	42.3237	FBgn0038167	Lkb1	Lkb1 kinase	1.3713	1.36185
26067063	42.0474	108.778	0	FBgn0267689	CG46025		1.3713	#DIV/0!
40660	39.8344	103.028	137.187	FBgn0015402	ksr	kinase suppressor of ras	1.37094	-0.413115
33114	39.8344	103.028	40.8643	FBgn0011710	Sep1	Septin 1	1.37094	1.33412
34834	37.6214	97.2772	21.8916	FBgn0028531	CG15286		1.37055	2.15173
41625	473.587	1223.39	586.694	FBgn0000024	Ace	Acetylcholine esterase	1.36919	1.06021
43398	28.7693	74.2757	71.5125	FBgn0005642	wdn	wings down	1.36836	0.0546954
31050	24.3432	62.775	77.3502	FBgn0040351	CG11638		1.36667	-0.301217
40666	152.698	393.422	423.237	FBgn0037336	CG2519		1.36539	-0.10539
35532	19.9172	51.2742	48.1615	FBgn0033055	Tbce	Tubulin-specific chaperone E	1.36422	0.0903537
43554	19.9172	51.2742	36.486	FBgn0039730	CG7903		1.36422	0.490892
34961	19.9172	51.2742	27.7293	FBgn0028375	heix	heixuedian	1.36422	0.88682
33630	19.9172	51.2742	11.6755	FBgn0265269	CG15425		1.36422	2.13475
39417	33.1953	85.2973	70.053	FBgn0020655	ArfGAP1	ADP-ribosylation factor GTPase activating protein 1	1.36152	0.284052
35305	15.4911	39.7734	14.5944	FBgn0011638	La	La autoantigen-like	1.36036	1.44639
5740629	77.4557	198.867	112.377	FBgn0264339	CG43795		1.36036	0.823462
33014	84.0948	215.639	113.836	FBgn0031090	Rab35	Rab35	1.35853	0.92166
38468	402.77	1032.67	299.185	FBgn0035481	CG12605		1.35835	1.78727
32373	39.8344	102.069	100.701	FBgn0026713	l(1)G0007	lethal (1) G0007	1.35746	0.019466
42133	13.2781	34.0231	16.0538	FBgn0016650	Lgr1	Leucine-rich repeat-containing G protein-coupled receptor 1	1.35746	1.0836
31308	13.2781	34.0231	0	FBgn0029656	CG10793		1.35746	#DIV/0!
35997	159.338	407.798	246.645	FBgn0033438	Mmp2	Matrix metalloproteinase 2	1.35577	0.725417
43617	24.3432	62.2958	75.8908	FBgn0039773	CG2224		1.35561	-0.284791
33223	24.3432	62.2958	58.3775	FBgn0027592	MED15	Mediator complex subunit 15	1.35561	0.0937206
39765	154.911	396.297	342.968	FBgn0010280	Taf4	TBP-associated factor 4	1.35514	0.208507
32148	81.8818	209.41	138.647	FBgn0030349	CG10353		1.35471	0.594915
43169	57.5385	147.114	87.5663	FBgn0039406	RpL34a	Ribosomal protein L34a	1.35433	0.748485
31817	11.0651	28.2727	5.83775	FBgn0030066	Uros1	Uroporphyrinogen III synthase 1	1.35339	2.27592
32507	11.0651	28.2727	2.91888	FBgn0030671	CG8134		1.35339	3.27592
41605	39.8344	101.59	75.8908	FBgn0003308	ry	rosy	1.35067	0.420762
33077	19.9172	50.795	14.5944	FBgn0031144	CG1529		1.35067	1.79927
31609	143.846	366.587	156.16	FBgn0029893	CG14442		1.34963	1.23113
32183	424.9	1082.51	1142.74	FBgn0267001	Ten-a	Tenascin accessory	1.34918	-0.0781191
37182	8.85208	22.5223	14.5944	FBgn0034406	Jheh3	Juvenile hormone epoxide hydrolase 3	1.34727	0.625942
36830	8.85208	22.5223	13.1349	FBgn0034118	Nup62	Nucleoporin 62kD	1.34727	0.777945
43652	8.85208	22.5223	13.1349	FBgn0039802	dj-1beta	dj-1beta	1.34727	0.777945
2768677	8.85208	22.5223	5.83775	FBgn0039044	p53	p53	1.34727	1.94787
37782	17.7042	45.0446	39.4048	FBgn0025335	Cpes	Ceramide phosphoethanolamine synthase	1.34727	0.192982
37188	44.2604	112.612	48.1615	FBgn0267351	Topors	Topoisomerase I-interacting protein	1.34727	1.2254
37662	44.2604	112.612	35.0265	FBgn0003062	Fib	Fibrillarin	1.34727	1.68484
43892	245.645	624.395	719.503	FBgn0085447	sif	still life	1.34588	-0.204542
32429	340.805	865.911	990.959	FBgn0030600	hiw	highwire	1.34527	-0.194606
33646	61.9646	157.177	138.647	FBgn0031602	CG15431		1.34287	0.180977
7354466	90.7339	230.015	189.727	FBgn0259244	CG42342		1.34202	0.277804
31593	28.7693	72.8381	71.5125	FBgn0029878	Pat1	Protein interacting with APP tail-1	1.34016	0.0264985
33514	35.4083	89.6101	72.9719	FBgn0031493	Sf3b2	Splicing factor 3b subunit 2	1.33957	0.296319
42253	61.9646	156.698	179.511	FBgn0024329	Mekk1	Mekk1	1.33847	-0.196087
41797	6.63906	16.7719	14.5944	FBgn0038268	CG3631		1.337	0.200636
42750	6.63906	16.7719	11.6755	FBgn0039067	wda	will decrease acetylation	1.337	0.522564
42553	6.63906	16.7719	1.45944	FBgn0259113	DNApol-alpha180	DNA polymerase alpha 180kD subunit	1.337	3.52256
10178927	6.63906	16.7719	0	FBgn0262098	CG42851		1.337	#DIV/0!
246611	6.63906	16.7719	0	FBgn0050432	CG30432		1.337	#DIV/0!
31373	6.63906	16.7719	0	FBgn0002707	mei-9	meiotic 9	1.337	#DIV/0!
34007	6.63906	16.7719	0	FBgn0010453	Wnt4	Wnt oncogene analog 4	1.337	#DIV/0!
41877	6.63906	16.7719	0	FBgn0038332	CG6136		1.337	#DIV/0!
35091	61.9646	156.219	40.8643	FBgn0267486	Ptp36E	Protein tyrosine phosphatase 36E	1.33405	1.93465
40528	24.3432	61.3374	30.6482	FBgn0261436	DhpD	Dihydropterin deaminase	1.33325	1.00096
34772	84.0948	211.806	115.296	FBgn0259984	kuz	kuzbanian	1.33265	0.877403
41437	17.7042	44.5654	46.702	FBgn0051368	CG31368		1.33184	-0.0675603
43266	17.7042	44.5654	0	FBgn0027574	CG5815		1.33184	#DIV/0!
33565	75.2427	189.283	78.8097	FBgn0005616	msl-2	male-specific lethal 2	1.33092	1.2641
31775	22.1302	55.587	49.6209	FBgn0030037	Miga	Mitoguardin	1.32873	0.163799
43700	22.1302	55.587	7.29719	FBgn0086362	spn-F	spn-F	1.32873	2.92933
42621	81.8818	205.576	33.5671	FBgn0038952	CG7069		1.32806	2.61455
33304	50.8995	127.467	99.2418	FBgn0031318	CG4887		1.3244	0.3611
40170	148.272	370.899	338.59	FBgn0262519	Mi-2	Mi-2	1.32278	0.13149
33203	64.1776	160.531	131.349	FBgn0020622	Pi3K21B	Pi3K21B	1.32271	0.289445
53556	61.9646	154.781	106.539	FBgn0040230	dbo	diablo	1.32071	0.538847
32406	261.136	652.189	770.584	FBgn0003301	rut	rutabaga	1.32049	-0.240662
31970	33.1953	82.9013	71.5125	FBgn0052683	CG32683		1.32041	0.213199
42634	33.1953	82.9013	7.29719	FBgn0038965	mats	mob as tumor suppressor	1.32041	3.50598
41138	42.0474	104.944	71.5125	FBgn0267790	rump	rumpelstiltskin	1.31954	0.553358
42150	458.095	1140.97	1104.79	FBgn0053547	Rim	Rab3 interacting molecule	1.31654	0.0464833
31258	22.1302	55.1078	21.8916	FBgn0024997	CG2681		1.31624	1.33188
40712	26.5563	66.1293	27.7293	FBgn0266672	Sec8	Secretory 8	1.31624	1.25388
35788	26.5563	66.1293	23.351	FBgn0005648	Pabp2	Pabp2	1.31624	1.50181
36423	4.42604	11.0216	11.6755	FBgn0033781	CG13319		1.31624	-0.0831572
35679	4.42604	11.0216	2.91888	FBgn0015929	dpa	disc proliferation abnormal	1.31624	1.91684
40324	4.42604	11.0216	2.91888	FBgn0037045	CG10584		1.31624	1.91684
34548	4.42604	11.0216	1.45944	FBgn0032346	Csl4	Csl4	1.31624	2.91684
31433	4.42604	11.0216	0	FBgn0029745	Rpn13R	Regulatory particle non-ATPase 13-related	1.31624	#DIV/0!
33554	4.42604	11.0216	0	FBgn0031529	CG9662		1.31624	#DIV/0!
35122	4.42604	11.0216	0	FBgn0032698	CG10336		1.31624	#DIV/0!
38263	4.42604	11.0216	0	FBgn0035299	CG11815		1.31624	#DIV/0!
5740334	4.42604	11.0216	0	FBgn0085329	CG34300		1.31624	#DIV/0!
5740866	8.85208	22.0431	23.351	FBgn0085330	CG34301		1.31624	-0.0831572
36334	8.85208	22.0431	21.8916	FBgn0050046	CG30046		1.31624	0.00995223
43386	8.85208	22.0431	0	FBgn0039589	CG9986		1.31624	#DIV/0!
35112	13.2781	33.0647	42.3237	FBgn0032690	CG10333		1.31624	-0.356176
41346	17.7042	44.0862	7.29719	FBgn0037878	CG6693		1.31624	2.59491
31458	73.0297	181.616	131.349	FBgn0029763	Usp16-45	Ubiquitin specific protease 16/45	1.31434	0.467482
33965	75.2427	186.887	70.053	FBgn0011737	Wee1	Wee1 kinase	1.31254	1.41565
39697	33.1953	82.4221	10.2161	FBgn0036522	Phs	Phaser	1.31205	3.01219
37356	53.1125	131.779	112.377	FBgn0016984	sktl	skittles	1.311	0.229782
34161	50.8995	126.029	2.91888	FBgn0262002	CG42820		1.30803	5.4322
31329	15.4911	38.3359	27.7293	FBgn0023216	Parg	Poly(ADP-ribose) glycohydrolase	1.30725	0.467281
46006	469.16	1160.14	739.935	FBgn0261954	east	enhanced adult sensory threshold	1.30614	0.648826
33002	26.5563	65.6501	30.6482	FBgn0031078	Nup205	Nucleoporin 205kD	1.30575	1.099
318993	26.5563	65.6501	0	FBgn0051870	CG31870		1.30575	#DIV/0!
32482	53.1125	131.3	56.9181	FBgn0030648	CG6340		1.30575	1.20591
34924	22.1302	54.6286	8.75663	FBgn0010382	CycE	Cyclin E	1.30364	2.64121
36239	11.0651	27.3143	33.5671	FBgn0001269	inv	invected	1.30364	-0.297391
35200	11.0651	27.3143	23.351	FBgn0010309	pigeon	pigeon	1.30364	0.226171
36237	11.0651	27.3143	16.0538	FBgn0033635	Prip	Prip	1.30364	0.766739
3346235	44.2604	109.257	83.188	FBgn0261872	scaf6	SR-related CTD associated factor 6	1.30364	0.393281
34341	33.1953	81.9429	115.296	FBgn0265002	CG44153		1.30364	-0.492647
32021	33.1953	81.9429	86.1069	FBgn0030246	CG1582		1.30364	-0.0715097
41880	298.758	737.007	744.314	FBgn0262483	Rbp	RIM-binding protein	1.3027	-0.0142328
37851	75.2427	185.45	55.4587	FBgn0034970	yki	yorkie	1.3014	1.74154
35327	188.107	463.385	205.781	FBgn0051678	CG31678		1.30066	1.1711
41180	17.7042	43.607	18.9727	FBgn0278604	dmt	dalmatian	1.30047	1.20064
38520	17.7042	43.607	1.45944	FBgn0035520	CG11586		1.30047	4.90108
32563	77.4557	190.721	278.753	FBgn0030716	CG9170		1.30002	-0.547523
41748	24.3432	59.8998	20.4321	FBgn0038225	soti	scotti	1.29903	1.55171
38645	79.6688	195.992	202.862	FBgn0035630	CG10576		1.29871	-0.0497032
34073	30.9823	76.1925	37.9454	FBgn0031955	CG14535		1.29821	1.00572
39429	13.2781	32.5855	26.2699	FBgn0002466	sti	sticky	1.29518	0.310819
46719	13.2781	32.5855	18.9727	FBgn0024510	dlt	discs lost	1.29518	0.780304
42497	13.2781	32.5855	8.75663	FBgn0038854	CG7044		1.29518	1.89578
43667	6.63906	16.2927	13.1349	FBgn0039812	CG15548		1.29518	0.310819
37783	6.63906	16.2927	7.29719	FBgn0034919	CG5569		1.29518	1.15882
31450	6.63906	16.2927	1.45944	FBgn0029756	CG3309		1.29518	3.48074
37244	6.63906	16.2927	0	FBgn0034451	TBCB	tubulin-binding cofactor B	1.29518	#DIV/0!
41620	6.63906	16.2927	0	FBgn0038123	CG8508		1.29518	#DIV/0!
43327	6.63906	16.2927	0	FBgn0003330	Sce	Sex combs extra	1.29518	#DIV/0!
44261	214.663	526.639	296.266	FBgn0026259	eIF5B	eukaryotic translation initiation factor 5B	1.29474	0.829921
38638	316.462	775.343	526.857	FBgn0035625	Blimp-1	Blimp-1	1.2928	0.557422
34689	57.5385	140.884	20.4321	FBgn0040508	ACXC	Adenylyl cyclase X C	1.29191	2.7856
40461	159.338	390.067	151.782	FBgn0025702	Srpk79D	Serine-arginine protein kinase at 79D	1.29164	1.36173
36337	170.403	416.902	141.566	FBgn0264560	garz	gartenzwerg	1.29076	1.55824
38195	305.397	747.07	586.694	FBgn0035246	CG13928		1.29056	0.348634
246445	15.4911	37.8567	30.6482	FBgn0050085	Rif1	Rap1 interacting factor 1	1.2891	0.304744
317930	15.4911	37.8567	0	FBgn0052232	CG32232		1.2891	#DIV/0!
34169	24.3432	59.4206	10.2161	FBgn0032042	CG13398		1.28744	2.54012
43218	66.3906	161.969	91.9446	FBgn0039451	CG6420		1.28667	0.81688
32278	201.385	491.178	436.372	FBgn0041210	HDAC4	Histone deacetylase 4	1.28629	0.170687
32764	26.5563	64.6918	64.2153	FBgn0030872	Ucp4A	Ucp4A	1.28453	0.0106649
32146	8.85208	21.5639	8.75663	FBgn0030347	CG15739		1.28453	1.30017
31748	8.85208	21.5639	7.29719	FBgn0030014	CG15337		1.28453	1.56321
37040	64.1776	156.219	86.1069	FBgn0041585	olf186-F	olf186-F	1.28342	0.859366
33309	19.9172	48.399	5.83775	FBgn0031323	CG5139		1.28096	3.05149
40862	42.0474	102.069	20.4321	FBgn0037482	CG10055		1.27946	2.32064
32285	84.0948	204.138	116.755	FBgn0283680	IP3K2	Inositol 1,4,5-triphosphate kinase 2	1.27946	0.806062
33075	11.0651	26.8351	5.83775	FBgn0031142	r-cup	ryder cup	1.2781	2.20064
47900	11.0651	26.8351	4.37832	FBgn0010356	Taf5	TBP-associated factor 5	1.2781	2.61567
37203	104.012	251.579	237.888	FBgn0263395	hppy	happyhour	1.27426	0.0807263
34950	247.858	599.477	738.476	FBgn0001991	Ca-alpha1D	Ca[2+]-channel protein alpha[[1]] subunit D	1.27419	-0.300847
37511	44.2604	106.861	18.9727	FBgn0265192	Snp	Snipper	1.27165	2.49374
35849	15.4911	37.3775	36.486	FBgn0033316	Gle1	Gle1 RNA export mediator	1.27072	0.0348269
43576	30.9823	74.7549	20.4321	FBgn0039743	Jasper	JIL-1 anchoring and stabilizing protein	1.27072	1.87133
42371	79.6688	192.158	97.7824	FBgn0038747	RhoGAP92B	Rho GTPase activating protein at 92B	1.27021	0.97465
35071	70.8167	170.595	105.08	FBgn0262018	CadN2	Cadherin-N2	1.26841	0.699089
41989	17.7042	42.6486	5.83775	FBgn0038424	CG17565		1.26841	2.86901
318785	17.7042	42.6486	0	FBgn0051528	CG31528		1.26841	#DIV/0!
39520	37.6214	90.5685	49.6209	FBgn0036372	Abp1	Actin binding protein 1	1.26746	0.86806
41533	19.9172	47.9198	29.1888	FBgn0038049	Srlp	Spliceosome-ribosome linker protein	1.26661	0.715209
40135	19.9172	47.9198	17.5133	FBgn0036890	CG9368		1.26661	1.45217
44014	139.42	335.439	271.456	FBgn0003464	sol	small optic lobes	1.26661	0.305333
32119	360.722	867.828	612.964	FBgn0014133	bif	bifocal	1.26652	0.501606
33651	22.1302	53.191	16.0538	FBgn0031606	CG15439		1.26516	1.72827
37894	50.8995	122.196	35.0265	FBgn0002787	Rpn8	Regulatory particle non-ATPase 8	1.26347	1.80267
38346	26.5563	63.7334	14.5944	FBgn0035375	Pgant6	Polypeptide N-Acetylgalactosaminyltransferase 6	1.263	2.12664
38352	416.048	996.732	1101.88	FBgn0262593	Shab	Shaker cognate b	1.26046	-0.144684
46038	66.3906	158.615	17.5133	FBgn0010551	Phb2	Prohibitin 2	1.25647	3.17901
31976	544.403	1300.06	1228.85	FBgn0261710	nocte	no circadian temperature entrainment	1.25584	0.0812778
31722	524.486	1251.67	1009.93	FBgn0004656	fs(1)h	female sterile (1) homeotic	1.25487	0.309592
43758	303.184	723.11	853.772	FBgn0039883	RhoGAP100F	Rho GTPase activating protein at 100F	1.25402	-0.239635
32729	161.551	385.275	259.78	FBgn0263706	CG43658		1.2539	0.568599
5740122	2.21302	5.27118	7.29719	FBgn0263829	CG34334		1.25211	-0.469216
31689	2.21302	5.27118	5.83775	FBgn0029964	CG1409		1.25211	-0.147288
34197	2.21302	5.27118	5.83775	FBgn0260861	Trs23	TRAPP subunit 23	1.25211	-0.147288
34813	2.21302	5.27118	4.37832	FBgn0027929	NimB1	Nimrod B1	1.25211	0.26775
35651	2.21302	5.27118	2.91888	FBgn0033158	CG12164		1.25211	0.852712
41048	2.21302	5.27118	2.91888	FBgn0037627	CG13318		1.25211	0.852712
326130	2.21302	5.27118	1.45944	FBgn0051272	CG31272		1.25211	1.85271
36702	2.21302	5.27118	1.45944	FBgn0034012	Hr51	Hormone receptor 51	1.25211	1.85271
32427	2.21302	5.27118	0	FBgn0030599	CG9030		1.25211	#DIV/0!
33410	2.21302	5.27118	0	FBgn0031409	CG4271		1.25211	#DIV/0!
38156	2.21302	5.27118	0	FBgn0035210	msd5	mitotic spindle density 5	1.25211	#DIV/0!
40816	2.21302	5.27118	0	FBgn0024912	agt	O-6-alkylguanine-DNA alkyltransferase	1.25211	#DIV/0!
40872	2.21302	5.27118	0	FBgn0037491	CG1227		1.25211	#DIV/0!
33689	6.63906	15.8135	18.9727	FBgn0031640	Mon1	Monensin sensitivity 1	1.25211	-0.262765
33033	6.63906	15.8135	17.5133	FBgn0027334	l(1)G0004	lethal (1) G0004	1.25211	-0.147288
32766	6.63906	15.8135	11.6755	FBgn0030874	Spt7	Spt7	1.25211	0.437675
4379817	6.63906	15.8135	11.6755	FBgn0083981	RunxA	Runt related A	1.25211	0.437675
38969	6.63906	15.8135	5.83775	FBgn0035901	Pus7	Pseudouridine synthase 7	1.25211	1.43767
42079	6.63906	15.8135	5.83775	FBgn0038491	CG5292		1.25211	1.43767
33307	6.63906	15.8135	0	FBgn0031321	Tgt	tRNA-guanine transglycosylase	1.25211	#DIV/0!
41227	6.63906	15.8135	0	FBgn0037777	CG11722		1.25211	#DIV/0!
42855	6.63906	15.8135	0	FBgn0039147	CG10694		1.25211	#DIV/0!
44668	6.63906	15.8135	0	FBgn0261933	SmD1	Small ribonucleoprotein particle protein SmD1	1.25211	#DIV/0!
36143	11.0651	26.3559	11.6755	FBgn0033556	CG12343		1.25211	1.17464
261615	11.0651	26.3559	0	FBgn0051806	CG31806		1.25211	#DIV/0!
41899	19.9172	47.4406	23.351	FBgn0053207	pxb	pxb	1.25211	1.02264
36288	19.9172	47.4406	0	FBgn0010339	128up	upstream of RpIII128	1.25211	#DIV/0!
41353	26.5563	63.2542	16.0538	FBgn0037884	Arfip	Arfaptin	1.25211	1.97824
37818	26.5563	63.2542	14.5944	FBgn0034946	CG3065		1.25211	2.11575
39691	35.4083	84.3389	42.3237	FBgn0036516	CG7656		1.25211	0.994731
32288	15.4911	36.8983	5.83775	FBgn0030474	CG15747		1.25211	2.66007
41159	28.7693	68.5253	16.0538	FBgn0037716	Son	Son RNA binding protein	1.25211	2.09372
41926	37.6214	89.6101	1.45944	FBgn0038377	CG9632		1.25211	5.94018
31810	13.2781	31.6271	5.83775	FBgn0030061	CG1785		1.25211	2.43767
43460	13.2781	31.6271	5.83775	FBgn0039654	Brd8	Bromodomain containing 8	1.25211	2.43767
37273	17.7042	42.1694	0	FBgn0034477	CG13872		1.25211	#DIV/0!
32034	4.42604	10.5424	14.5944	FBgn0030257	SmydA-4	SET and MYND domain containing, arthropod-specific, member 4	1.25211	-0.469216
31787	4.42604	10.5424	11.6755	FBgn0000359	Cp36	Chorion protein 36	1.25211	-0.147288
35989	4.42604	10.5424	10.2161	FBgn0033431	CG1827		1.25211	0.0453576
41558	4.42604	10.5424	8.75663	FBgn0038071	Dtg	Dpp target gene	1.25211	0.26775
34759	4.42604	10.5424	7.29719	FBgn0032522	CG16848		1.25211	0.530784
38880	4.42604	10.5424	4.37832	FBgn0035824	CG8281		1.25211	1.26775
42881	4.42604	10.5424	4.37832	FBgn0026257	cav	caravaggio	1.25211	1.26775
33275	4.42604	10.5424	1.45944	FBgn0046113	GluRIIC	Glutamate receptor IIC	1.25211	2.85271
3355167	4.42604	10.5424	1.45944	FBgn0069938	CG41106		1.25211	2.85271
31745	4.42604	10.5424	0	FBgn0030012	CG18262		1.25211	#DIV/0!
319020	4.42604	10.5424	0	FBgn0051909	CG31909		1.25211	#DIV/0!
32535	4.42604	10.5424	0	FBgn0030696	CG8509		1.25211	#DIV/0!
326127	4.42604	10.5424	0	FBgn0051223	CG31223		1.25211	#DIV/0!
3885628	4.42604	10.5424	0	FBgn0053971	Ir62a	Ionotropic receptor 62a	1.25211	#DIV/0!
53542	8.85208	21.0847	24.8105	FBgn0040099	lectin-28C	lectin-28C	1.25211	-0.23475
246573	8.85208	21.0847	14.5944	FBgn0050373	CG30373		1.25211	0.530784
32049	141.633	336.397	182.43	FBgn0030268	Klp10A	Kinesin-like protein at 10A	1.248	0.882824
39818	137.207	325.855	188.268	FBgn0036621	roq	roquin	1.24787	0.791445
32114	53.1125	126.029	103.62	FBgn0002723	Met	Methoprene-tolerant	1.24663	0.282453
2768944	53.1125	126.029	81.7286	FBgn0041723	rho-5	rhomboid-5	1.24663	0.624845
38222	44.2604	104.944	91.9446	FBgn0035267	CG13921		1.24554	0.190788
41627	39.8344	94.402	67.1342	FBgn0003598	Su(var)3-7	Suppressor of variegation 3-7	1.2448	0.491771
39922	108.438	256.85	166.376	FBgn0036702	CG6512		1.24406	0.62648
40196	239.006	564.975	500.587	FBgn0036935	CG14186		1.24114	0.174564
41206	26.5563	62.775	27.7293	FBgn0037757	CG8516		1.24114	1.17878
32157	24.3432	57.5038	83.188	FBgn0030358	CG10362		1.24014	-0.532719
39596	48.6865	115.008	48.1615	FBgn0041604	dlp	dally-like	1.24014	1.25578
37772	90.7339	214.202	147.403	FBgn0034911	GlyT	Glycine transporter	1.23926	0.5392
32703	126.142	297.103	210.159	FBgn0000163	baz	bazooka	1.23591	0.49948
32014	35.4083	83.3805	71.5125	FBgn0030240	CG2202		1.23562	0.221515
39161	150.485	354.127	392.589	FBgn0027567	CG8108		1.23464	-0.148751
39364	30.9823	72.8381	61.2964	FBgn0036237	viaf	viral IAP-associated factor	1.23325	0.248891
36202	30.9823	72.8381	11.6755	FBgn0033610	CG18335		1.23325	2.64121
35378	165.977	390.067	345.887	FBgn0023388	Dap160	Dynamin associated protein 160	1.23274	0.173423
34776	44.2604	103.986	46.702	FBgn0028848	Gpo3	Glycerophosphate oxidase 3	1.2323	1.15483
39513	146.059	343.106	140.106	FBgn0036365	cmb	combover	1.2321	1.29213
32839	39.8344	93.4436	67.1342	FBgn0030932	Ggt-1	gamma-glutamyl transpeptidase	1.23008	0.477049
32442	225.728	528.556	665.504	FBgn0030613	Rab3-GEF	Rab3 GDP-GTP exchange factor	1.22747	-0.332392
45821	245.645	574.559	537.073	FBgn0000017	Abl	Abl tyrosine kinase	1.22588	0.0973349
37209	11.0651	25.8767	24.8105	FBgn0034425	CG11906		1.22564	0.0607055
34184	11.0651	25.8767	0	FBgn0032051	CG13097		1.22564	#DIV/0!
31815	50.8995	118.841	75.8908	FBgn0030065	CG12075		1.22331	0.647037
39984	19.9172	46.4822	5.83775	FBgn0001134	Grd	Glycine receptor	1.22266	2.99319
32428	201.385	469.614	531.236	FBgn0000535	eag	ether a go-go	1.22152	-0.177876
43982	28.7693	67.0877	74.4314	FBgn0024944	Oamb	Octopamine receptor in mushroom bodies	1.22152	-0.149861
43276	26.5563	61.8166	23.351	FBgn0261995	CG42813		1.21894	1.40451
31266	26.5563	61.8166	10.2161	FBgn0250874	ttm50	tiny tim 50	1.21894	2.59715
31245	8.85208	20.6055	29.1888	FBgn0040336	Seipin	Seipin	1.21894	-0.502382
40637	8.85208	20.6055	24.8105	FBgn0037312	CG11999		1.21894	-0.267917
40020	8.85208	20.6055	20.4321	FBgn0036790	AstC-R1	Allatostatin C receptor 1	1.21894	0.0121907
31511	8.85208	20.6055	13.1349	FBgn0029812	Prosbeta2R1	Proteasome beta2 subunit-related 1	1.21894	0.649621
36950	8.85208	20.6055	7.29719	FBgn0050101	Vajk4		1.21894	1.49762
33298	8.85208	20.6055	0	FBgn0031312	Tango14	Transport and Golgi organization 14	1.21894	#DIV/0!
42370	8.85208	20.6055	0	FBgn0038746	Surf6	Surfeit 6	1.21894	#DIV/0!
37864	106.225	247.266	122.593	FBgn0041582	tamo	tamo	1.21894	1.01219
33109	232.367	540.536	640.693	FBgn0015558	tty	tweety	1.21798	-0.245245
31121	137.207	319.146	341.509	FBgn0023531	CG32809		1.21786	-0.0977055
35225	59.7516	138.967	89.0257	FBgn0284220	Top2	Topoisomerase 2	1.2177	0.642453
38464	42.0474	97.7564	51.0803	FBgn0035477	CG14982		1.21717	0.936423
36527	57.5385	133.696	106.539	FBgn0000662	fl(2)d	female lethal d	1.21636	0.327578
31660	48.6865	113.091	89.0257	FBgn0029939	CG9650		1.21589	0.345187
41160	24.3432	56.5454	70.053	FBgn0037717	CG8301		1.21589	-0.309039
35977	1017.99	2363.88	2011.11	FBgn0259246	brp	bruchpilot	1.21544	0.23317
36173	79.6688	184.97	48.1615	FBgn0267849	Syx7	Syntaxin 7	1.21521	1.94134
43709	39.8344	92.4852	65.6747	FBgn0019990	Gcn2	Gcn2	1.21521	0.493885
31990	15.4911	35.9399	36.486	FBgn0030218	CG1628		1.21414	-0.0217566
41447	15.4911	35.9399	20.4321	FBgn0260742	CG12213		1.21414	0.814745
40785	92.9469	215.639	287.509	FBgn0261641	CG42724		1.21414	-0.41499
37298	22.1302	51.2742	32.1076	FBgn0034498	CG16868		1.21222	0.675316
53561	28.7693	66.6085	1.45944	FBgn0040232	cmet	CENP-meta	1.21118	5.51222
32574	358.509	828.534	182.43	FBgn0028397	Tob	Transducer of ERBB2	1.20855	2.18322
35575	26.5563	61.3374	71.5125	FBgn0033093	CG3270		1.20771	-0.221429
5740176	19.9172	46.003	29.1888	FBgn0085369	Drgx	Dorsal root ganglia homeobox	1.20771	0.656315
37690	13.2781	30.6687	4.37832	FBgn0034842	Prosbeta5R1	Proteasome beta5 subunit-related 1	1.20771	2.80832
35917	6.63906	15.3343	2.91888	FBgn0010220	Dbp45A	DEAD box protein 45A	1.20771	2.39328
35322	6.63906	15.3343	0	FBgn0016054	phr6-4	(6-4)-photolyase	1.20771	#DIV/0!
39467	6.63906	15.3343	0	FBgn0036325	CG10752		1.20771	#DIV/0!
33611	201.385	464.343	201.403	FBgn0000256	capu	cappuccino	1.20524	1.20511
31662	143.846	331.605	310.86	FBgn0029941	CG1677		1.20494	0.0931995
45961	219.089	504.596	307.942	FBgn0004401	Pep	Protein on ecdysone puffs	1.20361	0.712471
32629	24.3432	56.0662	67.1342	FBgn0030761	CG9784		1.20361	-0.259916
32965	247.858	570.246	462.642	FBgn0087008	e(y)3	enhancer of yellow 3	1.20207	0.301688
35340	70.8167	162.927	147.403	FBgn0011202	dia	diaphanous	1.20207	0.14446
31007	17.7042	40.7318	30.6482	FBgn0025640	CG13369		1.20207	0.410354
33967	28.7693	66.1293	64.2153	FBgn0028554	x16	x16 splicing factor	1.20076	0.0423737
33221	28.7693	66.1293	52.5398	FBgn0031257	CG4133		1.20076	0.33188
41044	68.6037	157.656	134.268	FBgn0037623	CG9801		1.20042	0.231663
36743	90.7339	208.451	81.7286	FBgn0034046	tun	tungus	1.2	1.3508
36606	11.0651	25.3975	36.486	FBgn0013725	phyl	phyllopod	1.19867	-0.522655
36010	11.0651	25.3975	24.8105	FBgn0033447	dila	dilatory	1.19867	0.0337385
31698	11.0651	25.3975	23.351	FBgn0040087	p115	p115	1.19867	0.121201
37339	11.0651	25.3975	8.75663	FBgn0034537	DMAP1	DNA methyltransferase 1 associated protein 1	1.19867	1.53624
38085	11.0651	25.3975	7.29719	FBgn0260862	Vti1a	Vesicle transport through interaction with t-SNAREs 1a	1.19867	1.79927
43927	22.1302	50.795	8.75663	FBgn0028380	fal	falten	1.19867	2.53624
39084	185.894	426.486	52.5398	FBgn0035988	CG3982		1.19802	3.02102
40332	86.3078	197.909	132.809	FBgn0037051	CG10565		1.19727	0.575484
33026	26.5563	60.8582	87.5663	FBgn0031099	CG17065		1.1964	-0.524925
37374	42.0474	96.3188	7.29719	FBgn0034566	CG9313		1.1958	3.7224
33692	79.6688	182.095	148.863	FBgn0000286	Cf2	Chorion factor 2	1.19261	0.290711
35213	19.9172	45.5238	62.7559	FBgn0032775	CG17544		1.19261	-0.463128
37838	44.2604	101.111	21.8916	FBgn0034962	MAN1	MAN1	1.19185	2.20749
39653	24.3432	55.587	67.1342	FBgn0036485	FucTA	alpha1,3-fucosyltransferase A	1.19123	-0.2723
42985	106.225	242.474	180.97	FBgn0020626	Osbp	Oxysterol binding protein	1.19071	0.422078
38516	115.077	262.601	179.511	FBgn0041171	ago	archipelago	1.19027	0.548798
32090	33.1953	75.7133	43.7832	FBgn0030301	HP5	Heterochromatin protein 5	1.18957	0.790171
39241	134.994	307.645	215.997	FBgn0020412	JIL-1	JIL-1 kinase	1.18837	0.510257
32328	59.7516	136.092	97.7824	FBgn0030512	Nadsyn	NAD synthetase	1.18754	0.476939
32994	104.012	236.724	242.267	FBgn0259789	zld	zelda	1.18646	-0.0333913
43488	4.42604	10.0632	14.5944	FBgn0039678	Obp99a	Odorant-binding protein 99a	1.18499	-0.53633
31708	4.42604	10.0632	8.75663	FBgn0029980	CG10778		1.18499	0.200636
33677	4.42604	10.0632	2.91888	FBgn0031628	CG3294		1.18499	1.7856
35574	4.42604	10.0632	1.45944	FBgn0033092	Rpp25	Ribonuclease P/MRP subunit p25	1.18499	2.7856
32937	4.42604	10.0632	0	FBgn0031022	CG12204		1.18499	#DIV/0!
35127	4.42604	10.0632	0	FBgn0032703	CG10343		1.18499	#DIV/0!
40271	4.42604	10.0632	0	FBgn0037000	ZnT77C	Zinc transporter 77C	1.18499	#DIV/0!
40548	4.42604	10.0632	0	FBgn0037236	Skp2	S-phase kinase-associated protein 2	1.18499	#DIV/0!
42004	4.42604	10.0632	0	FBgn0038437	Sdhaf3	Succinate dehydrogenase assembly factor 3	1.18499	#DIV/0!
42715	4.42604	10.0632	0	FBgn0085404	CG34375		1.18499	#DIV/0!
43473	4.42604	10.0632	0	FBgn0039665	CG2310		1.18499	#DIV/0!
43635	4.42604	10.0632	0	FBgn0039788	Rpt6R	Regulatory particle triple-A ATPase 6-related	1.18499	#DIV/0!
32947	22.1302	50.3158	21.8916	FBgn0000257	car	carnation	1.18499	1.20064
42491	66.3906	150.947	96.3229	FBgn0025865	Cortactin	Cortactin	1.18499	0.648095
33220	17.7042	40.2526	30.6482	FBgn0031256	shv	shriveled	1.18499	0.393281
39903	61.9646	140.884	45.2426	FBgn0036685	CG6664		1.18499	1.63876
39323	8.85208	20.1263	14.5944	FBgn0052087	CG32087		1.18499	0.46367
39210	8.85208	20.1263	10.2161	FBgn0036096	CG8003		1.18499	0.978243
5740238	8.85208	20.1263	0	FBgn0085267	CG34238		1.18499	#DIV/0!
249072	115.077	261.642	323.995	FBgn0046704	Liprin-alpha	Liprin-alpha	1.18499	-0.308378
40226	13.2781	30.1895	2.91888	FBgn0036962	CG17122		1.18499	3.37056
39003	13.2781	30.1895	1.45944	FBgn0035924	CG6576		1.18499	4.37056
37552	223.515	507.95	589.613	FBgn0034720	Liprin-gamma	Liprin-gamma	1.18431	-0.215082
35197	230.154	522.805	173.673	FBgn0010300	brat	brain tumor	1.18367	1.5899
32225	486.865	1105.51	1187.98	FBgn0265523	Smr	Smrter	1.18312	-0.103802
38788	340.805	771.509	931.122	FBgn0265296	Dscam2	Down syndrome cell adhesion molecule 2	1.17874	-0.271287
37132	26.5563	59.8998	45.2426	FBgn0085419	Rgk2	Rad, Gem/Kir family member 2	1.1735	0.404869
34968	11.0651	24.9183	26.2699	FBgn0001086	fzy	fizzy	1.17119	-0.0762044
43608	11.0651	24.9183	10.2161	FBgn0039764	CG15535		1.17119	1.28637
43755	11.0651	24.9183	8.75663	FBgn0039881	CG1971		1.17119	1.50876
40779	11.0651	24.9183	0	FBgn0037432	CG10298		1.17119	#DIV/0!
50152	11.0651	24.9183	0	FBgn0040679	CG11373		1.17119	#DIV/0!
31448	39.8344	89.6101	52.5398	FBgn0014024	Rnp4F	RNA-binding protein 4F	1.16965	0.77025
36549	39.8344	89.6101	10.2161	FBgn0033888	CG18568		1.16965	3.13282
42445	79.6688	179.22	115.296	FBgn0001169	H	Hairless	1.16965	0.636395
42806	57.5385	129.384	27.7293	FBgn0028475	Hrd3	HMG-coA reductase degradation 3	1.16905	2.22217
42315	57.5385	129.384	10.2161	FBgn0038697	CG3581		1.16905	3.66274
44108	28.7693	64.6918	64.2153	FBgn0025360	Optix	Optix	1.16905	0.0106649
40842	28.7693	64.6918	55.4587	FBgn0037466	CG1965		1.16905	0.222169
39107	28.7693	64.6918	0	FBgn0036008	CG3408		1.16905	#DIV/0!
43402	46.4734	104.465	93.4041	FBgn0024273	WASp	WASp	1.16854	0.161465
33951	99.5859	223.786	106.539	FBgn0031858	CG17378		1.1681	1.07074
36924	154.911	347.898	128.431	FBgn0050460	CG30460		1.16722	1.43767
39311	66.3906	149.031	131.349	FBgn0052085	CG32085		1.16656	0.182199
38986	489.078	1097.84	264.158	FBgn0035915	S-Lap1	Sperm-Leucylaminopeptidase 1	1.16654	2.0552
47249	88.5208	198.388	148.863	FBgn0010328	woc	without children	1.16424	0.414342
32637	44.2604	99.194	17.5133	FBgn0030766	mthl1	methuselah-like 1	1.16424	2.50181
32217	298.758	669.44	699.071	FBgn0030412	Tomosyn	Tomosyn	1.16398	-0.0624847
37554	57.5385	128.904	67.1342	FBgn0034722	Rtf1	Rtf1	1.1637	0.941181
40569	26.5563	59.4206	40.8643	FBgn0037255	Fip1	Factor interacting with poly(A) polymerase 1	1.16191	0.540122
37397	13.2781	29.7103	23.351	FBgn0011824	CG4038		1.16191	0.347477
41466	13.2781	29.7103	1.45944	FBgn0037986	CG14736		1.16191	4.34748
31869	48.6865	108.778	70.053	FBgn0260789	mxc	multi sex combs	1.15979	0.634867
31075	139.42	311.479	251.023	FBgn0025641	DAAM	Dishevelled Associated Activator of Morphogenesis	1.15969	0.311312
38504	42.0474	93.9228	89.0257	FBgn0003710	tipE	temperature-induced paralytic E	1.15946	0.0772534
42257	42.0474	93.9228	39.4048	FBgn0038652	CG7720		1.15946	1.2531
43981	141.633	316.271	424.697	FBgn0024807	DIP1	DISCO Interacting Protein 1	1.159	-0.425272
41674	35.4083	79.0677	36.486	FBgn0038168	omd	oocyte maintenance defects	1.159	1.11575
31618	168.19	375.212	341.509	FBgn0259228	C3G	C3G guanyl-nucleotide exchange factor	1.15762	0.135785
40370	139.42	311	71.5125	FBgn0005694	Aef1	Adult enhancer factor 1	1.15747	2.12065
33133	22.1302	49.3574	27.7293	FBgn0031188	CG14613		1.15725	0.831854
41569	143.846	320.584	113.836	FBgn0016693	Past1	Putative Achaete Scute Target 1	1.15617	1.49374
41090	92.9469	207.014	180.97	FBgn0037659	Kdm2	Lysine (K)-specific demethylase 2	1.15525	0.193972
33910	33.1953	73.7965	56.9181	FBgn0051638	CG31638		1.15257	0.374665
35677	8.85208	19.6471	5.83775	FBgn0263240	Coop	Corepressor of Pangolin	1.15023	1.75083
3346176	8.85208	19.6471	2.91888	FBgn0053505	U3-55K	U3 small nuclear riboprotein factor 55K	1.15023	2.75083
34750	8.85208	19.6471	0	FBgn0032514	CG9302		1.15023	#DIV/0!
34119	26.5563	58.9414	29.1888	FBgn0003607	Su(var)205	Suppressor of variegation 205	1.15023	1.01387
43559	17.7042	39.2942	24.8105	FBgn0039735	Nph	Nucleophosmin	1.15023	0.66337
44381	17.7042	39.2942	14.5944	FBgn0020371	Tim17b2	Translocase inner membrane 17	1.15023	1.4289
7354434	170.403	378.087	255.402	FBgn0259150	OtopLc	Otopetrin-like c	1.14977	0.565951
318916	143.846	318.667	242.267	FBgn0053181	CG33181		1.14752	0.395452
50003	230.154	509.867	483.074	FBgn0266801	CG45263		1.14752	0.0778759
42210	57.5385	127.467	128.431	FBgn0004618	gl	glass	1.14752	-0.0108683
31204	152.698	337.835	300.644	FBgn0003048	pcx	pecanex	1.14563	0.16826
40195	30.9823	68.5253	81.7286	FBgn0036934	sNPF-R	short neuropeptide F receptor	1.14519	-0.254203
31905	92.9469	205.576	145.944	FBgn0261931	CG42797		1.14519	0.494259
45683	396.131	875.495	472.858	FBgn0262872	milt	milton	1.14412	0.888692
31110	75.2427	166.282	70.053	FBgn0025394	inc	insomniac	1.14401	1.24711
36341	11.0651	24.4391	5.83775	FBgn0266111	ana3	anastral spindle 3	1.14317	2.06571
35386	11.0651	24.4391	0	FBgn0032925	CG9246		1.14317	#DIV/0!
41756	22.1302	48.8782	5.83775	FBgn0038233	HtrA2	HTRA2-related serine protease	1.14317	3.06571
35418	97.3729	214.681	62.7559	FBgn0022893	Df31	Decondensation factor 31	1.1406	1.77437
36555	272.202	599.956	434.913	FBgn0002643	mam	mastermind	1.14018	0.464131
53434	26.5563	58.4622	64.2153	FBgn0040234	c12.2	c12.2	1.13845	-0.135413
44531	13.2781	29.2311	37.9454	FBgn0266098	rg	rugose	1.13845	-0.376422
41869	13.2781	29.2311	10.2161	FBgn0038326	CG5044		1.13845	1.51666
37871	55.3255	121.716	172.214	FBgn0034985	CG3328		1.13751	-0.500677
41316	28.7693	63.2542	2.91888	FBgn0037852	Tpc1	Thiamine pyrophosphate carrier protein 1	1.13663	4.43767
35799	305.397	670.877	741.395	FBgn0053087	LRP1	LDL receptor protein 1	1.13536	-0.144193
40624	15.4911	34.0231	14.5944	FBgn0037299	Vps37B	Vacuolar protein sorting 37B	1.13507	1.2211
39502	15.4911	34.0231	5.83775	FBgn0036354	Poc1	Proteome of centrioles 1	1.13507	2.54303
38530	15.4911	34.0231	0	FBgn0035529	Fdx2	Ferredoxin 2	1.13507	#DIV/0!
41118	123.929	272.185	251.023	FBgn0000723	FER	FER tyrosine kinase	1.13507	0.116763
45976	84.0948	184.491	157.619	FBgn0004795	retn	retained	1.13346	0.227108
45826	316.462	693.879	424.697	FBgn0263231	bel	belle	1.13265	0.708251
33455	17.7042	38.8151	37.9454	FBgn0051690	CG31690		1.13253	0.0326912
40032	64.1776	140.405	103.62	FBgn0036801	MYPT-75D	Myosin phosphatase targeting subunit 75D	1.12945	0.438291
35277	172.616	377.129	370.697	FBgn0263873	sick	sickie	1.12749	0.024816
40045	104.012	227.14	141.566	FBgn0001078	ftz-f1	ftz transcription factor 1	1.12683	0.682111
39438	26.5563	57.983	13.1349	FBgn0036302	sowah	sosondowah	1.12658	2.14222
35866	139.42	304.291	170.754	FBgn0027585	CG8740		1.12601	0.833529
38376	179.255	391.026	297.725	FBgn0263108	BtbVII	BTB-protein-VII	1.12525	0.393281
32002	30.9823	67.5669	37.9454	FBgn0030230	Rph	Rabphilin	1.12487	0.832393
40661	68.6037	149.51	151.782	FBgn0051550	CG31550		1.12388	-0.0217566
34695	35.4083	77.1509	37.9454	FBgn0032464	Vha68-3	Vacuolar H[+] ATPase 68kD subunit 3	1.12359	1.02376
35846	298.758	650.751	741.395	FBgn0033313	Cirl	Calcium-independent receptor for alpha-latrotoxin	1.12313	-0.188136
38769	126.142	274.581	234.97	FBgn0260660	Mp	Multiplexin	1.12218	0.224755
326188	305.397	664.648	210.159	FBgn0052064	S-Lap4	Sperm-Leucylaminopeptidase 4	1.1219	1.66111
40431	287.693	625.833	620.261	FBgn0037135	CG7414		1.12125	0.012901
32616	48.6865	105.903	32.1076	FBgn0030753	rngo	rings lost	1.12115	1.72175
32777	66.3906	144.239	72.9719	FBgn0283469	Vps4	Vacuolar protein sorting 4	1.11941	0.983044
44642	216.876	471.052	413.021	FBgn0015589	Apc	APC-like	1.11901	0.18967
38756	692.676	1502.77	1398.14	FBgn0035720	CG10077		1.11737	0.104109
12798327	2.21302	4.79198	4.37832	FBgn0262882	CG43237		1.11461	0.130246
36038	2.21302	4.79198	4.37832	FBgn0033471	CG12134		1.11461	0.130246
43523	2.21302	4.79198	4.37832	FBgn0039704	neo	neyo	1.11461	0.130246
40857	2.21302	4.79198	2.91888	FBgn0037478	CG2656		1.11461	0.715209
318623	2.21302	4.79198	1.45944	FBgn0051201	GluRIIE	Glutamate receptor IIE	1.11461	1.71521
326238	2.21302	4.79198	1.45944	FBgn0052750	CG32750		1.11461	1.71521
10178825	2.21302	4.79198	0	FBgn0261502	CG42650		1.11461	#DIV/0!
19836027	2.21302	4.79198	0	FBgn0263324	CG43405		1.11461	#DIV/0!
246510	2.21302	4.79198	0	FBgn0050192	CG30192		1.11461	#DIV/0!
246550	2.21302	4.79198	0	FBgn0050340	CG30340		1.11461	#DIV/0!
2768949	2.21302	4.79198	0	FBgn0053276	Urm1	Ubiquitin-related modifier 1	1.11461	#DIV/0!
31104	2.21302	4.79198	0	FBgn0260986	mei-38	meiotic 38	1.11461	#DIV/0!
31383	2.21302	4.79198	0	FBgn0029710	CG3568		1.11461	#DIV/0!
317976	2.21302	4.79198	0	FBgn0052319	Naa30B	N(alpha)-acetyltransferase 30 B	1.11461	#DIV/0!
31934	2.21302	4.79198	0	FBgn0030170	CG2990		1.11461	#DIV/0!
326141	2.21302	4.79198	0	FBgn0051450	mRpS18A	mitochondrial ribosomal protein S18A	1.11461	#DIV/0!
33333	2.21302	4.79198	0	FBgn0031345	CG18132		1.11461	#DIV/0!
33683	2.21302	4.79198	0	FBgn0031634	Ir25a	Ionotropic receptor 25a	1.11461	#DIV/0!
33933	2.21302	4.79198	0	FBgn0031844	CG13771		1.11461	#DIV/0!
34331	2.21302	4.79198	0	FBgn0051755	SoYb	Sister of Yb	1.11461	#DIV/0!
34524	2.21302	4.79198	0	FBgn0000146	aub	aubergine	1.11461	#DIV/0!
35538	2.21302	4.79198	0	FBgn0033061	SmydA-5	SET and MYND domain containing, arthropod-specific, member 5	1.11461	#DIV/0!
35743	2.21302	4.79198	0	FBgn0026393	Or43b	Odorant receptor 43b	1.11461	#DIV/0!
36543	2.21302	4.79198	0	FBgn0033885	DJ-1alpha	DJ-1alpha	1.11461	#DIV/0!
37638	2.21302	4.79198	0	FBgn0267823	Gmer	GDP-4-keto-6-deoxy-D-mannose 3,5-epimerase/4-reductase	1.11461	#DIV/0!
38155	2.21302	4.79198	0	FBgn0035209	msd1	mitotic spindle density 1	1.11461	#DIV/0!
38548	2.21302	4.79198	0	FBgn0035546	CG11345		1.11461	#DIV/0!
39641	2.21302	4.79198	0	FBgn0036474	Or71a	Odorant receptor 71a	1.11461	#DIV/0!
40017	2.21302	4.79198	0	FBgn0036787	CG4306		1.11461	#DIV/0!
41052	2.21302	4.79198	0	FBgn0037630	Ir85a	Ionotropic receptor 85a	1.11461	#DIV/0!
41263	2.21302	4.79198	0	FBgn0037811	CG12592		1.11461	#DIV/0!
42078	2.21302	4.79198	0	FBgn0038490	CG5285		1.11461	#DIV/0!
42128	2.21302	4.79198	0	FBgn0038536	CG7655		1.11461	#DIV/0!
42307	2.21302	4.79198	0	FBgn0038690	CG11703		1.11461	#DIV/0!
43038	2.21302	4.79198	0	FBgn0000158	bam	bag of marbles	1.11461	#DIV/0!
43712	2.21302	4.79198	0	FBgn0039848	Loxl1	Lysyl oxidase-like 1	1.11461	#DIV/0!
59151	2.21302	4.79198	0	FBgn0042112	mRpL36	mitochondrial ribosomal protein L36	1.11461	#DIV/0!
36209	11.0651	23.9599	5.83775	FBgn0025373	Fpps	Farnesyl pyrophosphate synthase	1.11461	2.03714
42986	188.107	407.318	161.998	FBgn0029157	ssh	slingshot	1.11461	1.33018
37516	42.0474	91.0477	58.3775	FBgn0067102	GlcT	Glucosylceramide synthase	1.11461	0.641208
33562	15.4911	33.5439	23.351	FBgn0031536	Cog3	Component of oligomeric golgi complex 3	1.11461	0.522564
31259	15.4911	33.5439	21.8916	FBgn0024998	CG2685		1.11461	0.615673
31777	6.63906	14.3759	16.0538	FBgn0030039	CG12123		1.11461	-0.15926
31449	6.63906	14.3759	13.1349	FBgn0284442	Mcm3	Minichromosome maintenance 3	1.11461	0.130246
35924	6.63906	14.3759	2.91888	FBgn0033378	tsu	tsunagi	1.11461	2.30017
39279	6.63906	14.3759	0	FBgn0036160	CG12289		1.11461	#DIV/0!
42141	6.63906	14.3759	0	FBgn0038547	CG17803		1.11461	#DIV/0!
5740575	6.63906	14.3759	0	FBgn0250825	CG34241		1.11461	#DIV/0!
317880	39.8344	86.2557	0	FBgn0052141	saturn	saturn	1.11461	#DIV/0!
40670	55.3255	119.8	93.4041	FBgn0037339	Pi4KIIalpha	Phosphatidylinositol 4-kinase II alpha	1.11461	0.359065
37553	4.42604	9.58396	4.37832	FBgn0034721	CG11298		1.11461	1.13025
34824	4.42604	9.58396	2.91888	FBgn0260011	NimC4	Nimrod C4	1.11461	1.71521
34815	4.42604	9.58396	1.45944	FBgn0028936	NimB5	Nimrod B5	1.11461	2.71521
41306	4.42604	9.58396	1.45944	FBgn0037844	CG4570		1.11461	2.71521
19835642	4.42604	9.58396	0	FBgn0267163	CG45603		1.11461	#DIV/0!
33279	4.42604	9.58396	0	FBgn0031296	CG4415		1.11461	#DIV/0!
36803	4.42604	9.58396	0	FBgn0034097	CG3687		1.11461	#DIV/0!
36831	4.42604	9.58396	0	FBgn0262560	wcd	wicked	1.11461	#DIV/0!
42681	4.42604	9.58396	0	FBgn0263986	cd	cardinal	1.11461	#DIV/0!
50157	4.42604	9.58396	0	FBgn0040684	CG12589		1.11461	#DIV/0!
37215	8.85208	19.1679	26.2699	FBgn0034430	mip40	Myb-interacting protein 40	1.11461	-0.454716
40441	8.85208	19.1679	2.91888	FBgn0037144	CG7458		1.11461	2.71521
31688	8.85208	19.1679	0	FBgn0029963	CG10920		1.11461	#DIV/0!
34756	37.6214	81.4637	17.5133	FBgn0032520	CG10859		1.11461	2.21771
42953	37.6214	81.4637	17.5133	FBgn0039226	Ude	Uracil-DNA degrading factor	1.11461	2.21771
317904	59.7516	129.384	0	FBgn0052192	CG32192		1.11461	#DIV/0!
35153	13.2781	28.7519	36.486	FBgn0032727	CG10623		1.11461	-0.343685
260658	13.2781	28.7519	0	FBgn0028893	CG31819		1.11461	#DIV/0!
5740323	86.3078	186.408	204.321	FBgn0085409	smal	smoke alarm	1.1109	-0.132376
40310	148.272	320.104	360.481	FBgn0052432	CG32432		1.11029	-0.171382
31430	325.314	702.025	275.834	FBgn0052767	CG32767		1.10969	1.34772
42203	64.1776	138.488	202.862	FBgn0038603	PKD	Protein Kinase D	1.10962	-0.550735
35930	57.5385	124.112	110.917	FBgn0033382	Hydr1	alpha/beta hydrolase 1	1.10905	0.162162
42093	154.911	334.001	214.537	FBgn0038504	Sur-8	Sur-8	1.10841	0.638623
44484	39.8344	85.7765	24.8105	FBgn0264000	GluRIB	Glutamate receptor IB	1.10657	1.78963
37065	404.983	871.661	464.101	FBgn0003520	stau	staufen	1.10591	0.909328
38103	168.19	361.795	180.97	FBgn0052479	Usp10	Ubiquitin specific protease 10	1.10508	0.999417
36713	33.1953	71.4005	43.7832	FBgn0034021	CG8180		1.10496	0.705559
36170	30.9823	66.6085	97.7824	FBgn0033581	CG12391		1.10426	-0.553867
38741	59.7516	128.425	55.4587	FBgn0035708	axed	axundead	1.10388	1.21144
39142	24.3432	52.2326	21.8916	FBgn0036039	Naa60	N(alpha)-acetyltransferase 60	1.10143	1.25457
42946	24.3432	52.2326	21.8916	FBgn0000140	asp	abnormal spindle	1.10143	1.25457
42646	433.752	930.603	1122.31	FBgn0038975	Nrx-1	Neurexin 1	1.10129	-0.270231
39344	44.2604	94.8812	14.5944	FBgn0036218	Sprn	Spermitin	1.10011	2.70071
31090	146.059	312.437	183.889	FBgn0024985	Rilpl	Rab interacting lysosomal protein like	1.09701	0.764729
43974	336.379	719.276	624.64	FBgn0024277	trio	trio	1.09646	0.203522
42804	35.4083	75.7133	5.83775	FBgn0039110	RanBP3	Ran binding protein 3	1.09646	3.69706
318716	35.4083	75.7133	0	FBgn0051407	CG31407		1.09646	#DIV/0!
43928	17.7042	37.8567	26.2699	FBgn0028387	chm	chameau	1.09646	0.527137
31772	17.7042	37.8567	14.5944	FBgn0030035	PIG-T	Phosphatidylinositol glycan anchor biosynthesis class T	1.09646	1.37513
32954	15.4911	33.0647	27.7293	FBgn0031036	CG14220		1.09385	0.253878
39671	15.4911	33.0647	16.0538	FBgn0026738	CG7857		1.09385	1.04237
32089	15.4911	33.0647	10.2161	FBgn0030300	Sk1	Sphingosine kinase 1	1.09385	1.69445
317866	44.2604	94.402	17.5133	FBgn0052119	CG32119		1.0928	2.43037
41788	208.024	443.258	383.832	FBgn0263929	jvl	javelin-like	1.0914	0.207671
38748	163.764	348.856	233.51	FBgn0035713	velo	veloren	1.09102	0.579147
32024	199.172	424.09	436.372	FBgn0264502	CG43901		1.09036	-0.0411872
32666	37.6214	80.0261	58.3775	FBgn0030790	CG4768		1.08892	0.455057
31496	99.5859	211.806	185.349	FBgn0261383	IntS6	Integrator 6	1.08873	0.192499
33962	141.633	300.936	261.239	FBgn0031866	Nlg2	Neuroligin 2	1.0873	0.204086
31997	243.432	517.055	453.885	FBgn0052677	X11Lbeta	X11Lbeta	1.0868	0.187989
8673992	68.6037	145.676	118.215	FBgn0259734	Nost	Nostrin	1.08641	0.301358
36290	22.1302	46.9614	32.1076	FBgn0024732	Drep1	DNA fragmentation factor-related protein 1	1.08546	0.548559
33840	11.0651	23.4807	26.2699	FBgn0031762	CG9098		1.08546	-0.161934
246587	11.0651	23.4807	10.2161	FBgn0050392	CG30392		1.08546	1.20064
41891	33.1953	70.4421	64.2153	FBgn0038344	obe	obelus	1.08546	0.133522
39268	208.024	440.862	372.157	FBgn0261553	CG42671		1.08358	0.244417
34777	19.9172	42.1694	5.83775	FBgn0028847	CG9014		1.08218	2.85271
33613	48.6865	103.028	58.3775	FBgn0051774	fred	friend of echinoid	1.08144	0.819546
43718	57.5385	121.716	90.4852	FBgn0043900	pygo	pygopus	1.08092	0.427769
36847	453.669	959.355	224.754	FBgn0259795	loopin-1	loopin-1	1.08042	2.09372
40715	55.3255	116.924	56.9181	FBgn0037375	kat-60L1	katanin p60-like 1	1.07956	1.03862
43130	64.1776	135.613	129.89	FBgn0028717	Lnk	Lnk	1.07935	0.0622057
45338	137.207	289.915	364.86	FBgn0002917	na	narrow abdomen	1.07927	-0.331712
37887	26.5563	56.0662	51.0803	FBgn0034999	Fatp3	Fatty acid transport protein 3	1.07808	0.134363
38082	26.5563	56.0662	0	FBgn0035153	ebd1	earthbound 1	1.07808	#DIV/0!
35241	17.7042	37.3775	45.2426	FBgn0032800	CG10137		1.07808	-0.275513
39173	17.7042	37.3775	32.1076	FBgn0026404	Dronc	Death regulator Nedd2-like caspase	1.07808	0.219251
32107	8.85208	18.6887	14.5944	FBgn0002948	nod	no distributive disjunction	1.07808	0.356755
42961	8.85208	18.6887	0	FBgn0039232	sosie	sosie	1.07808	#DIV/0!
53438	8.85208	18.6887	0	FBgn0040290	RecQ4	RecQ4 helicase	1.07808	#DIV/0!
36717	33.1953	69.9629	29.1888	FBgn0034025	Pgant1	Polypeptide N-Acetylgalactosaminyltransferase 1	1.07561	1.26118
37808	24.3432	51.2742	11.6755	FBgn0034937	fzr2	fizzy-related 2	1.07471	2.13475
34995	24.3432	51.2742	4.37832	FBgn0086907	Cyt-c-d	Cytochrome c distal	1.07471	3.54979
33868	79.6688	167.719	37.9454	FBgn0031785	CG13991		1.07396	2.14405
44819	70.8167	149.031	218.916	FBgn0001087	g	garnet	1.07345	-0.554767
43292	15.4911	32.5855	26.2699	FBgn0039508	CG3368		1.07279	0.310819
32838	15.4911	32.5855	20.4321	FBgn0010194	Wnt5	Wnt oncogene analog 5	1.07279	0.673389
41942	75.2427	158.135	122.593	FBgn0002783	mor	moira	1.07154	0.367286
39873	79.6688	167.24	71.5125	FBgn0004108	Nrt	Neurotactin	1.06984	1.22565
43414	48.6865	102.069	86.1069	FBgn0053203	CG33203		1.06796	0.245347
42130	438.178	918.144	833.339	FBgn0261885	osa	osa	1.0672	0.139816
38028	26.5563	55.587	32.1076	FBgn0035107	mri	mrityu	1.0657	0.79183
33486	19.9172	41.6902	43.7832	FBgn0031473	CG3104		1.0657	-0.0706662
39418	19.9172	41.6902	13.1349	FBgn0036285	toe	twin of eyg	1.0657	1.6663
326179	19.9172	41.6902	0	FBgn0051952	CG31952		1.0657	#DIV/0!
38968	13.2781	27.7935	20.4321	FBgn0035900	ZC3H3	ZC3H3	1.0657	0.443907
39629	13.2781	27.7935	5.83775	FBgn0036463	Reck	Reversion-inducing-cysteine-rich protein with kazal motifs	1.0657	2.25126
36494	6.63906	13.8967	16.0538	FBgn0033842	cbc	crowded by cid	1.0657	-0.20817
41988	6.63906	13.8967	16.0538	FBgn0003513	ss	spineless	1.0657	-0.20817
38734	6.63906	13.8967	10.2161	FBgn0035703	CG8270		1.0657	0.443907
32969	6.63906	13.8967	7.29719	FBgn0031050	Arp10	Actin-related protein 10	1.0657	0.929334
42057	6.63906	13.8967	4.37832	FBgn0038472	CG3995		1.0657	1.6663
42857	6.63906	13.8967	4.37832	FBgn0039149	CG18428		1.0657	1.6663
35912	6.63906	13.8967	2.91888	FBgn0033369	CG8197		1.0657	2.25126
37142	6.63906	13.8967	2.91888	FBgn0266671	Sec6	Secretory 6	1.0657	2.25126
34710	6.63906	13.8967	0	FBgn0032476	CG5439		1.0657	#DIV/0!
43267	6.63906	13.8967	0	FBgn0039488	CG6066		1.0657	#DIV/0!
37161	185.894	388.63	379.454	FBgn0053147	Hs3st-A	Heparan sulfate 3-O sulfotransferase-A	1.06392	0.0344712
31629	50.8995	106.382	94.8635	FBgn0029912	CG4557		1.06353	0.165329
43916	141.633	295.665	189.727	FBgn0026181	Rok	Rho kinase	1.0618	0.64004
31017	97.3729	203.18	112.377	FBgn0021764	sdk	sidekick	1.06117	0.854415
37144	59.7516	124.592	135.728	FBgn0034368	zda	zonda	1.06016	-0.12351
38142	86.3078	179.699	213.078	FBgn0052333	CG32333		1.05802	-0.245797
36859	245.645	510.825	40.8643	FBgn0034144	CG5089		1.05625	3.64392
33757	139.42	289.915	182.43	FBgn0000228	Bsg25D	Blastoderm-specific gene 25D	1.05619	0.668288
33405	11.0651	23.0015	17.5133	FBgn0264979	CG4267		1.05571	0.393281
31169	11.0651	23.0015	11.6755	FBgn0025632	CG4313		1.05571	0.978243
39654	11.0651	23.0015	1.45944	FBgn0036486	Msh6	Msh6	1.05571	3.97824
31022	391.705	813.199	831.88	FBgn0015288	RpL22	Ribosomal protein L22	1.05384	-0.0327664
41431	101.799	211.326	192.646	FBgn0259139	glo	glorund	1.05375	0.133522
318894	15.4911	32.1063	0	FBgn0053136	CG33136		1.05141	#DIV/0!
38915	15.4911	32.1063	0	FBgn0035852	CG7387		1.05141	#DIV/0!
36201	50.8995	105.424	99.2418	FBgn0033609	Fbl6	F-box and leucine-rich repeat protein 6	1.05047	0.0871777
31139	50.8995	105.424	48.1615	FBgn0023515	CG14814		1.05047	1.13025
35239	99.5859	206.055	214.537	FBgn0032798	CG10132		1.04902	-0.0581986
39945	44.2604	91.5268	23.351	FBgn0036723	CG12229		1.04818	1.97071
37201	86.3078	178.262	131.349	FBgn0000578	ena	enabled	1.04643	0.440587
31842	137.207	282.727	354.644	FBgn0030089	AP-1gamma	Adaptor Protein complex 1, gamma subunit	1.04305	-0.32696
32623	57.5385	118.362	11.6755	FBgn0011742	Arp2	Actin-related protein 2	1.0406	3.34165
32454	8.85208	18.2095	14.5944	FBgn0030624	CG9106		1.0406	0.31928
42726	8.85208	18.2095	11.6755	FBgn0027526	Ublcp1	Ubiquitin-like domain-containing C-terminal domain phosphatase 1	1.0406	0.641208
35952	8.85208	18.2095	0	FBgn0033400	CG2063		1.0406	#DIV/0!
40917	8.85208	18.2095	0	FBgn0037514	CG10919		1.0406	#DIV/0!
41615	8.85208	18.2095	0	FBgn0038118	timeout	timeout	1.0406	#DIV/0!
34102	4.42604	9.10477	7.29719	FBgn0010287	Trf	TBP-related factor	1.0406	0.31928
36374	4.42604	9.10477	5.83775	FBgn0033750	CG13151		1.0406	0.641208
38282	4.42604	9.10477	1.45944	FBgn0035317	Oseg2	Outer segment 2	1.0406	2.64121
12798476	4.42604	9.10477	0	FBgn0262839	CG43203		1.0406	#DIV/0!
33090	4.42604	9.10477	0	FBgn0031157	CG1503		1.0406	#DIV/0!
35089	4.42604	9.10477	0	FBgn0032671	JMJD4	Jumonji domain containing 4	1.0406	#DIV/0!
35663	4.42604	9.10477	0	FBgn0033168	CG11145		1.0406	#DIV/0!
39208	4.42604	9.10477	0	FBgn0036094	CG14153		1.0406	#DIV/0!
39514	4.42604	9.10477	0	FBgn0036366	JMJD7	Jumonji domain containing 7	1.0406	#DIV/0!
42807	4.42604	9.10477	0	FBgn0039111	PTPMT1	Protein tyrosine phosphatase, mitochondrial 1	1.0406	#DIV/0!
43721	4.42604	9.10477	0	FBgn0039855	CG1638		1.0406	#DIV/0!
34684	44.2604	91.0477	97.7824	FBgn0032454	CG5787		1.0406	-0.102953
36514	17.7042	36.4191	46.702	FBgn0033859	fand	fandango	1.0406	-0.358792
38429	17.7042	36.4191	30.6482	FBgn0035449	CG14971		1.0406	0.248891
33601	115.077	236.724	255.402	FBgn0263846	CG43707		1.0406	-0.109563
37900	13.2781	27.3143	8.75663	FBgn0035005	CG3483		1.0406	1.64121
41280	13.2781	27.3143	0	FBgn0051391	CG31391		1.0406	#DIV/0!
33739	95.1599	195.513	144.484	FBgn0028572	qtc	quick-to-court	1.03884	0.43635
33110	64.1776	131.779	118.215	FBgn0000709	fliI	flightless I	1.03798	0.156719
39989	123.929	254.454	17.5133	FBgn0036763	TrpRS-m	Tryptophanyl-tRNA synthetase, mitochondrial	1.03789	3.86089
36241	418.261	858.723	980.743	FBgn0033636	tou	toutatis	1.03779	-0.191682
39158	110.651	227.14	96.3229	FBgn0004390	RasGAP1	Ras GTPase activating protein 1	1.03756	1.23763
40304	185.894	381.442	37.9454	FBgn0086915	Mst77F	Male-specific transcript 77F	1.03698	3.32947
38218	112.864	231.453	211.619	FBgn0027594	drpr	draper	1.03613	0.129251
44830	61.9646	126.988	137.187	FBgn0001324	kto	kohtalo	1.03517	-0.111459
34785	143.846	294.707	204.321	FBgn0028538	Sec71	Secretory 71	1.03475	0.52844
42032	28.7693	58.9414	64.2153	FBgn0051217	modSP	modular serine protease	1.03475	-0.123636
39612	24.3432	49.8366	68.5936	FBgn0036450	Tdrd3	Tudor domain containing 3	1.03369	-0.460868
48309	24.3432	49.8366	7.29719	FBgn0002878	mus101	mutagen-sensitive 101	1.03369	2.77179
32045	190.32	389.588	299.185	FBgn0015245	Hsp60A	Heat shock protein 60A	1.03352	0.380912
43912	84.0948	172.032	150.322	FBgn0025571	SF1	Splicing factor 1	1.03259	0.19462
33233	19.9172	40.7318	11.6755	FBgn0031265	CG2794		1.03214	1.80267
39733	134.994	276.018	126.971	FBgn0000489	Pka-C3	Protein kinase, cAMP-dependent, catalytic subunit 3	1.03186	1.12026
39572	205.811	420.736	109.458	FBgn0013718	nuf	nuclear fallout	1.0316	1.94254
32547	287.693	587.497	523.938	FBgn0260938	tay	tay bridge	1.03005	0.165184
31887	201.385	411.152	156.16	FBgn0085478	Zdhhc8	Zinc finger DHHC-type containing 8	1.02972	1.39665
32725	15.4911	31.6271	2.91888	FBgn0027602	CG8611		1.02972	3.43767
34001	15.4911	31.6271	2.91888	FBgn0031895	CG4497		1.02972	3.43767
32115	243.432	496.928	516.641	FBgn0004370	Ptp10D	Protein tyrosine phosphatase 10D	1.02952	-0.0561245
39217	334.166	681.899	569.181	FBgn0026160	tna	tonalli	1.02899	0.260671
33098	190.32	388.151	323.995	FBgn0052521	CG32521		1.02819	0.260643
34096	201.385	410.673	240.807	FBgn0044323	Cka	Connector of kinase to AP-1	1.02803	0.77011
42848	159.338	324.896	170.754	FBgn0005649	Rox8	Rox8	1.02789	0.928058
32063	64.1776	130.821	180.97	FBgn0265595	CG44422		1.02745	-0.468158
35267	203.598	414.986	286.05	FBgn0032821	CdGAPr	Cd GTPase activating protein-related	1.02734	0.536794
39687	48.6865	99.194	36.486	FBgn0036512	CG16979		1.02673	1.44291
35814	11.0651	22.5223	26.2699	FBgn0033289	CG2121		1.02534	-0.222055
33397	44.2604	90.0893	39.4048	FBgn0010288	Uch	Ubiquitin carboxy-terminal hydrolase	1.02534	1.19298
42927	73.0297	148.551	10.2161	FBgn0262167	ana1	anastral spindle 1	1.02441	3.86205
39884	50.8995	103.507	129.89	FBgn0003410	sina	seven in absentia	1.024	-0.327565
39885	35.4083	71.8797	30.6482	FBgn0259794	sinah	sina homologue	1.0215	1.22978
40092	24.3432	49.3574	0	FBgn0040075	rept	reptin	1.01975	#DIV/0!
33796	170.403	345.023	131.349	FBgn0031728	Hsp60C	Heat shock protein 60C	1.01774	1.39328
34784	6.63906	13.4175	7.29719	FBgn0028931	CG16863		1.01507	0.878708
38197	6.63906	13.4175	1.45944	FBgn0035247	metl	methyltransferase-like	1.01507	3.20064
37137	6.63906	13.4175	0	FBgn0034362	CG5323		1.01507	#DIV/0!
41381	6.63906	13.4175	0	FBgn0037908	dpr5	defective proboscis extension response 5	1.01507	#DIV/0!
36466	19.9172	40.2526	21.8916	FBgn0033816	CG4679		1.01507	0.878708
41014	19.9172	40.2526	8.75663	FBgn0266916	Cenp-C	Centromeric protein-C	1.01507	2.20064
34982	46.4734	93.9228	83.188	FBgn0005677	dac	dachshund	1.01507	0.175101
37588	26.5563	53.6702	30.6482	FBgn0034750	CG3732		1.01507	0.808318
34993	59.7516	120.758	93.4041	FBgn0261278	grp	grapes	1.01507	0.370561
42173	13.2781	26.8351	16.0538	FBgn0038576	Arp5	Actin-related protein 5	1.01507	0.741204
36805	13.2781	26.8351	14.5944	FBgn0034099	CG15708		1.01507	0.878708
33832	13.2781	26.8351	0	FBgn0031757	Ucp4C	Ucp4C	1.01507	#DIV/0!
35691	190.32	384.317	337.13	FBgn0033192	Corin	Corin	1.01387	0.18899
34708	75.2427	151.906	74.4314	FBgn0024291	Sirt1	Sirtuin 1	1.01355	1.02919
32688	194.746	392.942	221.835	FBgn0266354	CG45002		1.01273	0.824833
37528	157.124	316.75	118.215	FBgn0028734	Fmr1	Fmr1	1.01144	1.42194
31149	86.3078	173.949	135.728	FBgn0023518	trr	trithorax-related	1.0111	0.357948
35864	22.1302	44.5654	49.6209	FBgn0005695	gcl	germ cell-less	1.00991	-0.155023
37386	90.7339	182.574	151.782	FBgn0003391	shg	shotgun	1.00877	0.266488
33502	15.4911	31.1479	45.2426	FBgn0031483	CG9641		1.00769	-0.538548
42297	15.4911	31.1479	24.8105	FBgn0002962	nos	nanos	1.00769	0.328186
42087	15.4911	31.1479	18.9727	FBgn0038499	Brf	Brf RNA polymerase III subunit	1.00769	0.715209
3355158	15.4911	31.1479	14.5944	FBgn0039965	Coa7	Cytochrome c oxidase assembly factor 7	1.00769	1.09372
40682	15.4911	31.1479	1.45944	FBgn0261004	asl	asterless	1.00769	4.41565
38937	86.3078	173.47	99.2418	FBgn0035872	Cpsf6	Cleavage and polyadenylation specific factor 6	1.00712	0.805664
36390	64.1776	128.904	13.1349	FBgn0011604	Iswi	Imitation SWI	1.00616	3.29482
39368	33.1953	66.6085	40.8643	FBgn0041096	rols	rolling pebbles	1.00473	0.704867
34029	33.1953	66.6085	0	FBgn0031920	CG6441		1.00473	#DIV/0!
38786	128.355	257.329	232.051	FBgn0259173	corn	cornetto	1.00347	0.149176
32604	183.681	368.024	288.969	FBgn0004598	Fur2	Furin 2	1.0026	0.348887
31682	17.7042	35.4607	36.486	FBgn0029957	CG12155		1.00213	-0.041122
35913	17.7042	35.4607	26.2699	FBgn0011746	ana	anachronism	1.00213	0.432809
38214	17.7042	35.4607	26.2699	FBgn0035260	CG7991		1.00213	0.432809
37296	17.7042	35.4607	24.8105	FBgn0034496	CG9143		1.00213	0.515271
34183	17.7042	35.4607	16.0538	FBgn0032050	CG13096		1.00213	1.1433
31489	8.85208	17.7303	7.29719	FBgn0027564	CG3149		1.00213	1.28081
37910	8.85208	17.7303	0	FBgn0017556	Prosalpha4T2	Proteasome alpha4 subunit, Testis-specific 2	1.00213	#DIV/0!
39744	134.994	270.268	189.727	FBgn0000212	brm	brahma	1.00149	0.510464
33148	55.3255	110.695	84.6474	FBgn0000719	fog	folded gastrulation	1.00057	0.387049
39415	254.497	508.908	326.914	FBgn0052103	SCaMC	Short Calcium-binding Mitochondrial Carrier	0.999755	0.638494
42148	104.012	207.972	224.754	FBgn0261649	tinc	tincar	0.999639	-0.111954
35311	28.7693	57.5038	20.4321	FBgn0032859	Arpc2	Actin-related protein 2/3 complex, subunit 2	0.999128	1.49282
38178	126.142	252.058	199.943	FBgn0035229	pns	pinstripe	0.998706	0.334168
48973	48.6865	97.2772	52.5398	FBgn0262733	Src64B	Src oncogene at 64B	0.998581	0.888692
36302	81.8818	163.407	118.215	FBgn0027504	CG8878		0.996852	0.467059
39399	190.32	379.525	306.482	FBgn0260941	app	approximated	0.995769	0.308392
32452	11.0651	22.0431	7.29719	FBgn0030622	CG9101		0.994311	1.59491
38966	22.1302	44.0862	42.3237	FBgn0262719	CG43163		0.994311	0.0588618
32826	66.3906	132.259	4.37832	FBgn0052548	CG32548		0.994311	4.91684
38243	44.2604	88.1725	40.8643	FBgn0035283	CG12024		0.994311	1.10949
37146	139.42	277.456	319.617	FBgn0050122	CG30122		0.992817	-0.204087
33526	449.243	893.705	636.315	FBgn0015600	toc	toucan	0.992301	0.490056
42226	179.255	356.523	342.968	FBgn0004652	fru	fruitless	0.991986	0.0559227
35170	157.124	312.437	143.025	FBgn0086442	mib2	mind bomb 2	0.991658	1.1273
49505	24.3432	48.399	17.5133	FBgn0004811	fs(2)ltoPP43	female sterile (2) ltoPP43	0.991457	1.46653
38224	48.6865	96.798	17.5133	FBgn0035268	CG8001		0.991457	2.46653
41391	73.0297	145.197	147.403	FBgn0037918	CG6791		0.991457	-0.0217566
41609	101.799	202.222	36.486	FBgn0001217	Hsc70-2	Heat shock protein cognate 2	0.990214	2.47052
33459	13.2781	26.3559	0	FBgn0031451	CG9961		0.989074	#DIV/0!
49427	13.2781	26.3559	0	FBgn0002021	l(2)37Bb	lethal (2) 37Bb	0.989074	#DIV/0!
40647	42.0474	83.3805	52.5398	FBgn0264712	CG1172		0.987693	0.666299
40733	57.5385	114.049	148.863	FBgn0037391	CG2017		0.987055	-0.384327
39203	28.7693	57.0246	40.8643	FBgn0000629	E(z)	Enhancer of zeste	0.987055	0.480744
37940	28.7693	57.0246	39.4048	FBgn0035041	CG13594		0.987055	0.533211
32158	354.083	701.546	796.853	FBgn0263111	cac	cacophony	0.986449	-0.183776
31340	59.7516	118.362	58.3775	FBgn0265575	yin	yin	0.986157	1.01972
34258	15.4911	30.6687	14.5944	FBgn0032116	Mco1	Multicopper oxidase 1	0.985322	1.07135
39599	15.4911	30.6687	0	FBgn0036438	goddard	goddard	0.985322	#DIV/0!
41252	486.865	963.188	1062.47	FBgn0261928	CG42795		0.984297	-0.141534
2768909	33.1953	65.6501	81.7286	FBgn0030466	CG15744		0.983819	-0.316042
43593	35.4083	69.9629	30.6482	FBgn0039756	CG9743		0.982502	1.19079
44353	17.7042	34.9815	35.0265	FBgn0015295	Shark	SH2 ankyrin repeat kinase	0.982502	-0.00185707
40066	17.7042	34.9815	0	FBgn0036830	CG14077		0.982502	#DIV/0!
35398	55.3255	109.257	64.2153	FBgn0261239	Hr39	Hormone receptor-like in 39	0.981711	0.766739
42026	19.9172	39.2942	0	FBgn0015520	nonA-l	nonA-like	0.980304	#DIV/0!
45922	84.0948	165.803	154.7	FBgn0262699	fzr	fizzy-related	0.979378	0.0999886
31178	22.1302	43.607	33.5671	FBgn0040394	CG16903		0.978544	0.377514
35737	22.1302	43.607	29.1888	FBgn0033229	CG12822		0.978544	0.579147
44522	22.1302	43.607	11.6755	FBgn0002543	robo2	roundabout 2	0.978544	1.90108
2768989	46.4734	91.5268	20.4321	FBgn0053284	CG33284		0.977789	2.16335
31162	24.3432	47.9198	55.4587	FBgn0264562	Hr4	Hormone receptor 4	0.977102	-0.21079
33534	24.3432	47.9198	49.6209	FBgn0085422	CG34393		0.977102	-0.0503258
43581	289.906	569.287	172.214	FBgn0051025	Ppi1	Protein phosphatase 1c interacting protein 1	0.973573	1.72496
36238	263.35	517.055	531.236	FBgn0000581	E(Pc)	Enhancer of Polycomb	0.973338	-0.0390346
33602	33.1953	65.1709	49.6209	FBgn0004893	bowl	brother of odd with entrails limited	0.973249	0.393281
38652	66.3906	130.342	80.2691	FBgn0086694	Bre1	Bre1	0.973249	0.699384
34594	234.58	460.509	394.048	FBgn0264815	Pde1c	Phosphodiesterase 1c	0.973149	0.224858
41955	411.622	807.928	888.798	FBgn0026059	Mhcl	Myosin heavy chain-like	0.972907	-0.137629
38347	566.533	1111.74	1106.25	FBgn0263392	Tet	Ten-Eleven Translocation (TET) family protein	0.972586	0.00713592
39613	411.622	807.449	659.666	FBgn0036451	Helz	Helicase with zinc finger	0.972051	0.291635
49045	117.29	230.015	236.429	FBgn0261988	Gprk2	G protein-coupled receptor kinase 2	0.971647	-0.0396785
31800	181.468	355.565	518.101	FBgn0025864	Crag	Calmodulin-binding protein related to a Rab3 GDP/GTP exchange protein	0.9704	-0.543119
44029	53.1125	103.986	116.755	FBgn0010774	Ref1	RNA and export factor binding protein 1	0.969266	-0.167096
38067	347.444	679.982	545.83	FBgn0001316	klar	klarsicht	0.968715	0.317045
33505	214.663	419.298	360.481	FBgn0250786	Chd1	Chromodomain-helicase-DNA-binding protein 1	0.965903	0.218053
40180	55.3255	107.82	118.215	FBgn0004852	Ac76E	Adenylyl cyclase 76E	0.962602	-0.132788
318250	8.85208	17.2511	21.8916	FBgn0052855	CG32855		0.962602	-0.343685
37329	8.85208	17.2511	16.0538	FBgn0034527	CG9945		0.962602	0.103774
33864	8.85208	17.2511	13.1349	FBgn0284255	Arpc4	Actin-related protein 2/3 complex, subunit 4	0.962602	0.393281
5740126	8.85208	17.2511	13.1349	FBgn0085316	CG34287		0.962602	0.393281
42890	8.85208	17.2511	8.75663	FBgn0086365	Orct2	Organic cation transporter 2	0.962602	0.978243
33957	8.85208	17.2511	7.29719	FBgn0051632	sens-2	senseless-2	0.962602	1.24128
318016	8.85208	17.2511	0	FBgn0052409	CG32409		0.962602	#DIV/0!
33786	8.85208	17.2511	0	FBgn0031720	CG14013		0.962602	#DIV/0!
50463	8.85208	17.2511	0	FBgn0040989	CG5693		0.962602	#DIV/0!
35130	11.0651	21.5639	16.0538	FBgn0032705	Grip71	Grip71	0.962602	0.425702
35179	11.0651	21.5639	11.6755	FBgn0032750	CG10495		0.962602	0.885134
32816	2.21302	4.31278	5.83775	FBgn0030914	CG6106		0.962602	-0.436794
33504	2.21302	4.31278	5.83775	FBgn0031485	CG9643		0.962602	-0.436794
34272	2.21302	4.31278	1.45944	FBgn0032127	CG13114		0.962602	1.56321
10178963	2.21302	4.31278	0	FBgn0261832	CG42764		0.962602	#DIV/0!
32480	2.21302	4.31278	0	FBgn0267977	mh	maternal haploid	0.962602	#DIV/0!
34687	2.21302	4.31278	0	FBgn0032457	CG15483		0.962602	#DIV/0!
35299	2.21302	4.31278	0	FBgn0032849	mRpS18B	mitochondrial ribosomal protein S18B	0.962602	#DIV/0!
36679	2.21302	4.31278	0	FBgn0033993	CG8089		0.962602	#DIV/0!
36780	2.21302	4.31278	0	FBgn0010052	Jhe	Juvenile hormone esterase	0.962602	#DIV/0!
37590	2.21302	4.31278	0	FBgn0040091	Ugt317A1	UDP-glycosyltransferase family 317 member A1	0.962602	#DIV/0!
37613	2.21302	4.31278	0	FBgn0034774	CG13526		0.962602	#DIV/0!
37945	2.21302	4.31278	0	FBgn0050161	CG30161		0.962602	#DIV/0!
38857	2.21302	4.31278	0	FBgn0035805	CG7506		0.962602	#DIV/0!
39076	2.21302	4.31278	0	FBgn0001227	Hsp67Ba	Heat shock gene 67Ba	0.962602	#DIV/0!
39585	2.21302	4.31278	0	FBgn0036426	CG9592		0.962602	#DIV/0!
39895	2.21302	4.31278	0	FBgn0036678	CG11905		0.962602	#DIV/0!
40015	2.21302	4.31278	0	FBgn0011706	rpr	reaper	0.962602	#DIV/0!
40993	2.21302	4.31278	0	FBgn0004908	Arl2	ADP ribosylation factor-like 2	0.962602	#DIV/0!
42285	2.21302	4.31278	0	FBgn0027784	Prp18	Prp18	0.962602	#DIV/0!
42716	2.21302	4.31278	0	FBgn0039038	CG6688		0.962602	#DIV/0!
39649	42.0474	81.9429	0	FBgn0036482	CG13457		0.962602	#DIV/0!
33339	50.8995	99.194	32.1076	FBgn0261509	haf	hattifattener	0.962602	1.62734
41193	39.8344	77.6301	103.62	FBgn0266720	Snap24	Synaptosomal-associated protein 24kDa	0.962602	-0.416616
34568	39.8344	77.6301	81.7286	FBgn0000287	salr	spalt-related	0.962602	-0.074224
31585	24.3432	47.4406	5.83775	FBgn0029873	CG3918		0.962602	3.02264
32394	13.2781	25.8767	20.4321	FBgn0030571	CG14414		0.962602	0.340813
31898	4.42604	8.62557	2.91888	FBgn0030137	CG15317		0.962602	1.56321
31855	4.42604	8.62557	0	FBgn0030099	CG12056		0.962602	#DIV/0!
32958	4.42604	8.62557	0	FBgn0031040	CG14210		0.962602	#DIV/0!
35243	4.42604	8.62557	0	FBgn0051697	CG31697		0.962602	#DIV/0!
36103	4.42604	8.62557	0	FBgn0033523	CG12895		0.962602	#DIV/0!
39157	4.42604	8.62557	0	FBgn0015618	Cdk8	Cyclin-dependent kinase 8	0.962602	#DIV/0!
40754	4.42604	8.62557	0	FBgn0037408	NPFR	Neuropeptide F receptor	0.962602	#DIV/0!
59169	4.42604	8.62557	0	FBgn0042131	CG18808		0.962602	#DIV/0!
37567	44.2604	86.2557	77.3502	FBgn0034731	CG10384		0.962602	0.157214
31770	44.2604	86.2557	0	FBgn0030033	CG1387		0.962602	#DIV/0!
35263	6.63906	12.9384	16.0538	FBgn0032818	CG10628		0.962602	-0.311263
37791	6.63906	12.9384	10.2161	FBgn0262619	DNAlig1	DNA ligase 1	0.962602	0.340813
41042	6.63906	12.9384	4.37832	FBgn0037621	M1BP	Motif 1 Binding Protein	0.962602	1.56321
41290	6.63906	12.9384	4.37832	FBgn0010421	TfIIFbeta	Transcription factor TFIIFbeta	0.962602	1.56321
31372	6.63906	12.9384	0	FBgn0029703	CG12692		0.962602	#DIV/0!
37685	6.63906	12.9384	0	FBgn0034838	CG12782		0.962602	#DIV/0!
40879	28.7693	56.0662	20.4321	FBgn0267337	rn	rotund	0.962602	1.45629
37905	17.7042	34.5023	39.4048	FBgn0035010	CG13579		0.962602	-0.191682
41987	17.7042	34.5023	4.37832	FBgn0038423	CG10317		0.962602	2.97824
40133	150.485	292.79	204.321	FBgn0005386	ash1	absent, small, or homeotic discs 1	0.960243	0.519026
35595	88.5208	172.032	128.431	FBgn0033108	CG15236		0.958589	0.421689
36643	177.042	344.064	173.673	FBgn0020767	Spred	Sprouty-related protein with EVH-1 domain	0.958589	0.986303
32088	143.846	279.373	185.349	FBgn0262740	Evi5	Ecotropic viral integration site 5	0.957661	0.591948
32874	365.148	708.734	580.857	FBgn0259927	CG42450		0.956761	0.287063
43016	53.1125	103.028	65.6747	FBgn0046214	vig2	vig2	0.955907	0.649621
53581	92.9469	180.179	223.294	FBgn0040319	Gclc	Glutamate-cysteine ligase catalytic subunit	0.954949	-0.309518
42531	300.971	582.705	506.425	FBgn0038881	CG16791		0.953142	0.202417
36658	148.272	287.04	264.158	FBgn0264962	Pcf11	Pcf11 cleavage and polyadenylation factor subunit	0.953	0.119847
31565	35.4083	68.5253	37.9454	FBgn0026015	Top3beta	Topoisomerase 3beta	0.952548	0.852712
5740544	2113.44	4088.04	4471.72	FBgn0259108	futsch	futsch	0.951819	-0.129421
41679	30.9823	59.8998	72.9719	FBgn0038172	Adgf-D	Adenosine deaminase-related growth factor D	0.951106	-0.284791
38961	86.3078	166.761	118.215	FBgn0020224	Cbl	Cbl proto-oncogene	0.950218	0.496374
37199	84.0948	162.448	173.673	FBgn0034418	CG15118		0.949891	-0.0963954
44391	26.5563	51.2742	62.7559	FBgn0022069	Nnp-1	Nnp-1	0.949182	-0.291517
39955	26.5563	51.2742	29.1888	FBgn0036733	U4-U6-60K	U4-U6 small nuclear riboprotein factor 60K	0.949182	0.81282
32815	53.1125	102.548	107.998	FBgn0030913	CG6123		0.949182	-0.0747055
32153	53.1125	102.548	90.4852	FBgn0030354	Upf1	Upf1 RNA helicase	0.949182	0.180552
44448	551.042	1063.34	1091.66	FBgn0263289	scrib	scribble	0.948369	-0.0379196
42843	221.302	426.966	385.292	FBgn0020647	KrT95D	Krueppel target at 95D	0.948103	0.148168
32020	42.0474	80.9845	75.8908	FBgn0017561	Ork1	Open rectifier K[+] channel 1	0.945629	0.0937206
38321	42.0474	80.9845	64.2153	FBgn0016794	dos	daughter of sevenless	0.945629	0.334729
33881	168.19	323.938	264.158	FBgn0265778	PDZ-GEF	PDZ domain-containing guanine nucleotide exchange factor	0.945629	0.294314
32329	250.071	481.594	275.834	FBgn0265726	Nna1	Nna1 carboxypeptidase	0.945478	0.804018
32340	420.474	809.366	939.878	FBgn0003218	rdgB	retinal degeneration B	0.944775	-0.215682
31890	19.9172	38.3359	10.2161	FBgn0026149	BCL7-like	BCL7-like	0.94468	1.90785
42115	19.9172	38.3359	7.29719	FBgn0038524	sll	slalom	0.94468	2.39328
34985	75.2427	144.718	137.187	FBgn0032587	CG5953		0.943619	0.0770968
31310	219.089	421.215	186.808	FBgn0262656	Myc	Myc	0.94304	1.173
39816	159.338	306.208	214.537	FBgn0036619	Cpr72Ec	Cuticular protein 72Ec	0.942424	0.513281
37807	17.7042	34.0231	14.5944	FBgn0034936	Stoml2	Stomatin like 2	0.942424	1.2211
43655	17.7042	34.0231	0	FBgn0039804	CG15544		0.942424	#DIV/0!
36382	424.9	816.074	650.91	FBgn0022764	Sin3A	Sin3A	0.941577	0.326244
32934	50.8995	97.7564	93.4041	FBgn0031020	Naa15-16	N(alpha)-acetyltransferase 15/16	0.94154	0.0657062
37862	110.651	212.285	179.511	FBgn0034978	CG3257		0.939984	0.241929
41467	15.4911	29.7103	18.9727	FBgn0037987	CG14739		0.939518	0.647037
31610	61.9646	118.841	64.2153	FBgn0029894	CG14440		0.939518	0.888046
35783	121.716	233.37	198.484	FBgn0050372	Asap	ArfGAP with SH3 domain, ankyrin repeat and PH domain	0.939095	0.233596
43654	212.45	407.318	391.13	FBgn0027598	cindr	CIN85 and CD2AP related	0.939034	0.0585107
32617	59.7516	114.528	52.5398	FBgn0261609	eIF2alpha	eukaryotic translation initiation factor 2 subunit alpha	0.938656	1.12422
33277	3631.57	6955.56	7358.49	FBgn0031294	IA-2	IA-2 protein tyrosine phosphatase	0.937575	-0.0812426
38424	139.42	266.913	81.7286	FBgn0014388	sty	sprouty	0.936931	1.70746
31071	427.113	817.033	583.775	FBgn0261444	CG3638		0.935776	0.484981
33235	53.1125	101.59	93.4041	FBgn0031266	Sf3b1	Splicing factor 3b subunit 1	0.935635	0.121201
5740596	26.5563	50.795	29.1888	FBgn0085195	CG34166		0.935635	0.799273
3355131	13.2781	25.3975	33.5671	FBgn0000384	cta	concertina	0.935635	-0.402361
32866	13.2781	25.3975	8.75663	FBgn0030956	CG18259		0.935635	1.53624
33094	24.3432	46.4822	26.2699	FBgn0031161	CG15445		0.933158	0.823269
38159	24.3432	46.4822	13.1349	FBgn0035213	CG2199		0.933158	1.82327
326219	24.3432	46.4822	4.37832	FBgn0052484	Sk2	Sphingosine kinase 2	0.933158	3.40823
41465	104.012	198.388	18.9727	FBgn0037985	ssp5	short spindle 5	0.931575	3.38633
31350	287.693	548.682	709.287	FBgn0029688	lva	lava lamp	0.931441	-0.3704
36965	11.0651	21.0847	21.8916	FBgn0034223	Tes	Testin	0.930181	-0.0541781
42647	11.0651	21.0847	0	FBgn0038976	Pfdn5	Prefoldin 5	0.930181	#DIV/0!
39663	66.3906	126.508	137.187	FBgn0036494	Toll-6	Toll-6	0.930181	-0.116914
46140	75.2427	143.28	99.2418	FBgn0010786	l(3)02640	lethal (3) 02640	0.929216	0.52982
40722	53.1125	101.111	21.8916	FBgn0261561	CG42675		0.928814	2.20749
40551	115.077	218.994	236.429	FBgn0037238	CG1090		0.928288	-0.110519
40090	152.698	290.394	290.428	FBgn0016797	fz2	frizzled 2	0.927327	-0.000169764
44111	99.5859	189.283	150.322	FBgn0030018	slpr	slipper	0.926533	0.332489
36368	19.9172	37.8567	18.9727	FBgn0033744	Dh44-R2	Diuretic hormone 44 receptor 2	0.926533	0.996622
34338	444.817	845.306	137.187	FBgn0267727	Pen	Pendulin	0.92626	2.62333
43476	88.5208	168.199	105.08	FBgn0039668	Trc8	TRC8 ring finger protein	0.926076	0.678683
32005	216.876	411.631	369.238	FBgn0052676	stx	stuxnet	0.924482	0.156802
43284	26.5563	50.3158	39.4048	FBgn0011289	TfIIA-L	Transcription factor IIA L	0.92196	0.352639
43148	97.3729	184.491	173.673	FBgn0259146	fid	fire dancer	0.92196	0.0871777
33716	8.85208	16.7719	23.351	FBgn0031661	Gmd	GDP-mannose 4,6-dehydratase	0.92196	-0.477436
37639	8.85208	16.7719	16.0538	FBgn0034795	MED23	Mediator complex subunit 23	0.92196	0.0631323
42020	8.85208	16.7719	14.5944	FBgn0022344	CG10340		0.92196	0.200636
31558	8.85208	16.7719	13.1349	FBgn0015818	Spx	Spliceosomal protein on the X	0.92196	0.352639
34177	8.85208	16.7719	13.1349	FBgn0285971	prg	piragua	0.92196	0.352639
32677	8.85208	16.7719	11.6755	FBgn0030800	Nprl2	Nitrogen permease regulator-like 2	0.92196	0.522564
32975	8.85208	16.7719	11.6755	FBgn0031055	et	eye transformer	0.92196	0.522564
40475	8.85208	16.7719	11.6755	FBgn0037170	Trxr-2	thioredoxin reductase 2	0.92196	0.522564
33687	8.85208	16.7719	4.37832	FBgn0031638	CG11927		0.92196	1.9376
34726	8.85208	16.7719	4.37832	FBgn0032492	Prosalpha6T	Proteasome alpha6 subunit, Testis-specific	0.92196	1.9376
33650	8.85208	16.7719	2.91888	FBgn0025684	MFS18	Major Facilitator Superfamily Transporter 18	0.92196	2.52256
36400	8.85208	16.7719	0	FBgn0033769	CG8768		0.92196	#DIV/0!
39849	8.85208	16.7719	0	FBgn0003741	tra	transformer	0.92196	#DIV/0!
39850	17.7042	33.5439	29.1888	FBgn0027500	spd-2	spindle defective 2	0.92196	0.200636
37482	17.7042	33.5439	20.4321	FBgn0034657	LBR	Lamin B receptor	0.92196	0.715209
46158	17.7042	33.5439	14.5944	FBgn0010830	l(3)04053	lethal (3) 04053	0.92196	1.20064
43192	17.7042	33.5439	13.1349	FBgn0039427	CG5447		0.92196	1.35264
34132	77.4557	146.635	99.2418	FBgn0003502	Btk29A	Btk family kinase at 29A	0.920782	0.563206
43862	75.2427	142.322	148.863	FBgn0267791	HnRNP-K	Heterogeneous nuclear ribonucleoprotein K	0.919533	-0.0648253
3346167	345.231	652.668	690.314	FBgn0266756	btsz	bitesize	0.918786	-0.0809045
32652	24.3432	46.003	59.837	FBgn0030778	CG4678		0.918208	-0.379309
41993	24.3432	46.003	4.37832	FBgn0038428	CG14894		0.918208	3.39328
42048	24.3432	46.003	1.45944	FBgn0266917	Sf3a1	Splicing factor 3a subunit 1	0.918208	4.97824
33792	39.8344	75.2341	17.5133	FBgn0031724	CG18266		0.917373	2.10294
36694	134.994	254.933	242.267	FBgn0265194	Trpm	Transient receptor potential cation channel, subfamily M	0.917222	0.0735239
41310	15.4911	29.2311	4.37832	FBgn0037848	Tsp86D	Tetraspanin 86D	0.91606	2.73906
40385	92.9469	175.387	107.998	FBgn0037093	Cdk12	Cyclin-dependent kinase 12	0.91606	0.699527
47906	115.077	217.077	93.4041	FBgn0026533	Dek	Dek	0.915605	1.21665
35343	59.7516	112.612	141.566	FBgn0250785	vari	varicose	0.914307	-0.330115
33272	22.1302	41.6902	23.351	FBgn0031292	CG15824		0.913693	0.836224
37355	22.1302	41.6902	18.9727	FBgn0011674	insc	inscuteable	0.913693	1.13578
43493	44.2604	83.3805	23.351	FBgn0013972	Gycalpha99B	Guanylyl cyclase alpha-subunit at 99B	0.913693	1.83622
32603	95.1599	179.22	192.646	FBgn0004227	nonA	no on or off transient A	0.913307	-0.104219
42567	358.509	675.19	818.745	FBgn0013759	CASK	CASK	0.913283	-0.27812
40105	101.799	191.679	159.079	FBgn0052206	CG32206		0.912971	0.268953
34709	35.4083	66.6085	77.3502	FBgn0032475	Sfmbt	Scm-related gene containing four mbt domains	0.911618	-0.215699
39951	35.4083	66.6085	0	FBgn0036729	CG13733		0.911618	#DIV/0!
40813	108.438	203.659	208.7	FBgn0010355	Taf1	TBP-associated factor 1	0.909286	-0.0352714
38633	6.63906	12.4592	13.1349	FBgn0035620	Alp9	Alkaline phosphatase 9	0.908154	-0.0762044
43601	6.63906	12.4592	8.75663	FBgn0039759	CG9733		0.908154	0.508758
37155	6.63906	12.4592	7.29719	FBgn0034379	CG15073		0.908154	0.771792
317849	6.63906	12.4592	2.91888	FBgn0052095	CG32095		0.908154	2.09372
318948	6.63906	12.4592	0	FBgn0086681	Mst36Fa	Male-specific transcript 36Fa	0.908154	#DIV/0!
35234	6.63906	12.4592	0	FBgn0032793	CG10189		0.908154	#DIV/0!
43347	6.63906	12.4592	0	FBgn0039557	CG12259		0.908154	#DIV/0!
33899	73.0297	137.051	144.484	FBgn0031814	retm	real-time	0.908154	-0.0762044
34650	26.5563	49.8366	17.5133	FBgn0032424	CG17010		0.908154	1.50876
44086	19.9172	37.3775	10.2161	FBgn0021825	DCTN2-p50	Dynactin 2, p50 subunit	0.908154	1.87133
41995	134.994	253.017	97.7824	FBgn0044826	Pak3	Pak3	0.906334	1.37159
31384	44.2604	82.9013	102.161	FBgn0029711	Usf	Usf	0.905377	-0.301374
37198	30.9823	57.983	46.702	FBgn0027535	botv	brother of tout-velu	0.904185	0.312144
43125	55.3255	103.507	18.9727	FBgn0039379	CG5886		0.903708	2.44773
35957	97.3729	182.095	201.403	FBgn0033403	CG13739		0.903101	-0.145388
42735	42.0474	78.5885	59.837	FBgn0039056	CenB1A	Centaurin beta 1A	0.902302	0.393281
32513	17.7042	33.0647	10.2161	FBgn0026666	MagR	Magnetic receptor	0.901202	1.69445
37632	17.7042	33.0647	2.91888	FBgn0034788	CG13532		0.901202	3.50181
37983	17.7042	33.0647	0	FBgn0035078	Tpc2	Thiamine pyrophosphate carrier protein 2	0.901202	#DIV/0!
40064	28.7693	53.6702	55.4587	FBgn0036828	CG6841		0.899592	-0.0472917
38001	256.71	478.719	523.938	FBgn0265434	zip	zipper	0.899037	-0.130218
31493	146.059	272.185	294.807	FBgn0052758	Snx27	Sorting nexin 27	0.89803	-0.115183
43546	11.0651	20.6055	21.8916	FBgn0039723	CG15522		0.897014	-0.087345
44900	11.0651	20.6055	4.37832	FBgn0260771	Larp7	La related protein 7	0.897014	2.23458
38406	11.0651	20.6055	2.91888	FBgn0035431	CG14968		0.897014	2.81955
32848	11.0651	20.6055	1.45944	FBgn0030940	CG15040		0.897014	3.81955
31473	22.1302	41.211	27.7293	FBgn0029778	RhoGAP5A	Rho GTPase activating protein at 5A	0.897014	0.571618
43660	44.2604	82.4221	68.5936	FBgn0039808	CG12071		0.897014	0.264957
37039	33.1953	61.8166	37.9454	FBgn0015522	olf186-M	olf186-M	0.897014	0.704068
33896	108.438	201.742	208.7	FBgn0011722	Tig	Tiggrin	0.895644	-0.048914
43650	101.799	189.283	131.349	FBgn0004606	zfh1	Zn finger homeodomain 1	0.894824	0.527137
40693	99.5859	184.97	145.944	FBgn0027951	MTA1-like	Metastasis associated 1-like	0.893281	0.341882
32935	73.0297	135.613	43.7832	FBgn0020261	pcm	pacman	0.892941	1.63105
37866	15.4911	28.7519	29.1888	FBgn0034982	Naa35	N(alpha)-acetyltransferase 35	0.892213	-0.0217566
41657	15.4911	28.7519	29.1888	FBgn0038156	side-IV	sidestep IV	0.892213	-0.0217566
35765	15.4911	28.7519	20.4321	FBgn0033249	CG11191		0.892213	0.492817
38852	15.4911	28.7519	11.6755	FBgn0035800	CG7716		0.892213	1.30017
35943	15.4911	28.7519	0	FBgn0033392	CG8027		0.892213	#DIV/0!
44540	340.805	632.542	577.938	FBgn0004198	ct	cut	0.892213	0.130246
32979	35.4083	65.6501	55.4587	FBgn0086384	Mer	Merlin	0.890709	0.243385
31557	413.835	766.717	1100.42	FBgn0023458	Rbcn-3A	Rabconnectin-3A	0.889639	-0.521284
34093	19.9172	36.8983	43.7832	FBgn0031975	Tg	Transglutaminase	0.889539	-0.246823
318140	19.9172	36.8983	0	FBgn0052651	CG32651		0.889539	#DIV/0!
36574	59.7516	110.695	132.809	FBgn0033911	VGAT	Vesicular GABA Transporter	0.889539	-0.262765
43331	59.7516	110.695	40.8643	FBgn0045862	btz	barentsz	0.889539	1.43767
38109	336.379	622.958	577.938	FBgn0264574	Glut1	Glucose transporter 1	0.889045	0.10822
32301	152.698	282.727	264.158	FBgn0030486	Set2	SET domain containing 2	0.888724	0.0980061
37066	44.2604	81.9429	49.6209	FBgn0284221	Sema5c	Semaphorin 5c	0.888602	0.723671
34648	323.101	598.039	121.133	FBgn0000114	bru1	bruno 1	0.888255	2.30364
39433	73.0297	135.134	64.2153	FBgn0004926	eIF2beta	eukaryotic translation initiation factor 2 subunit beta	0.887834	1.0734
32179	81.8818	151.427	17.5133	FBgn0030376	CG2750		0.887004	3.1121
31803	28.7693	53.191	51.0803	FBgn0030055	Rubicon	Rubicon	0.886653	0.0584137
34242	289.906	535.744	338.59	FBgn0041092	tai	taiman	0.885959	0.662004
32112	70.8167	130.821	131.349	FBgn0030321	CG1703		0.885434	-0.00581508
31015	230.154	425.049	519.56	FBgn0025639	Hmt4-20	Histone methyltransferase 4-20	0.885028	-0.289662
5740668	50.8995	93.9228	86.1069	FBgn0085376	CG34347		0.883825	0.125348
33278	55.3255	102.069	11.6755	FBgn0031295	CG4375		0.883531	3.12799
35262	274.415	506.033	612.964	FBgn0032817	CG10631		0.882875	-0.276571
38610	99.5859	183.533	128.431	FBgn0016031	lama	lamina ancestor	0.882025	0.51505
34170	221.302	407.798	185.349	FBgn0027932	Akap200	A kinase anchor protein 200	0.881836	1.13761
35177	112.864	207.972	148.863	FBgn0032748	CG10492		0.881803	0.482407
36698	61.9646	114.049	23.351	FBgn0034009	CG8155		0.88014	2.2881
38062	35.4083	65.1709	68.5936	FBgn0265574	Cdc5	Cell division cycle 5	0.88014	-0.0738451
246556	26.5563	48.8782	17.5133	FBgn0050350	CG30350		0.88014	1.48074
34866	26.5563	48.8782	7.29719	FBgn0013300	ProtA	Protamine A	0.88014	2.74378
37462	48.6865	89.6101	52.5398	FBgn0034641	mahj	mahjong	0.88014	0.77025
32342	4.42604	8.14637	10.2161	FBgn0030522	CG11103		0.88014	-0.326611
33820	4.42604	8.14637	10.2161	FBgn0031749	CG14000		0.88014	-0.326611
31188	4.42604	8.14637	8.75663	FBgn0005670	Cyp4d1	Cytochrome P450-4d1	0.88014	-0.104219
34879	4.42604	8.14637	8.75663	FBgn0041713	yellow-c	yellow-c	0.88014	-0.104219
43530	4.42604	8.14637	8.75663	FBgn0039711	CG7824		0.88014	-0.104219
39000	4.42604	8.14637	5.83775	FBgn0000358	Cp19	Chorion protein 19	0.88014	0.480744
50350	4.42604	8.14637	5.83775	FBgn0040877	CG12994		0.88014	0.480744
32489	4.42604	8.14637	1.45944	FBgn0030654	CG15643		0.88014	2.48074
37075	4.42604	8.14637	1.45944	FBgn0034307	CG10914		0.88014	2.48074
37901	4.42604	8.14637	1.45944	FBgn0035006	CG4563		0.88014	2.48074
33006	4.42604	8.14637	0	FBgn0031082	CG17003		0.88014	#DIV/0!
33183	4.42604	8.14637	0	FBgn0031232	CG11617		0.88014	#DIV/0!
34269	4.42604	8.14637	0	FBgn0032124	CG17855		0.88014	#DIV/0!
39090	4.42604	8.14637	0	FBgn0260859	Bet3	Blocked early in transport 3	0.88014	#DIV/0!
39346	4.42604	8.14637	0	FBgn0036220	CG5897		0.88014	#DIV/0!
40316	4.42604	8.14637	0	FBgn0037037	CG10588		0.88014	#DIV/0!
37330	13.2781	24.4391	17.5133	FBgn0034528	CG11180		0.88014	0.480744
32925	13.2781	24.4391	16.0538	FBgn0031012	CG8051		0.88014	0.606275
32110	13.2781	24.4391	0	FBgn0030319	CG2533		0.88014	#DIV/0!
31873	101.799	187.366	128.431	FBgn0030114	CG17754		0.88014	0.544874
36306	17.7042	32.5855	33.5671	FBgn0023167	SmD3	Small ribonucleoprotein particle protein SmD3	0.88014	-0.0428182
33503	17.7042	32.5855	0	FBgn0031484	CG3165		0.88014	#DIV/0!
45994	8.85208	16.2927	23.351	FBgn0005390	fs(1)M3	female sterile (1) M3	0.88014	-0.519256
40701	8.85208	16.2927	14.5944	FBgn0037364	Rab23	Rab23	0.88014	0.158816
35315	8.85208	16.2927	13.1349	FBgn0032863	Cdc23	Cell division cycle 23	0.88014	0.310819
32472	8.85208	16.2927	10.2161	FBgn0030638	CG11655		0.88014	0.673389
318042	8.85208	16.2927	4.37832	FBgn0052461	CG32461		0.88014	1.89578
12798329	8.85208	16.2927	0	FBgn0262568	CG43108		0.88014	#DIV/0!
39490	8.85208	16.2927	0	FBgn0036346	CG11251		0.88014	#DIV/0!
40718	8.85208	16.2927	0	FBgn0037377	CG1218		0.88014	#DIV/0!
40721	396.131	728.381	572.1	FBgn0263353	CG11000		0.878717	0.348427
36673	117.29	215.639	163.457	FBgn0033987	ckn	caskin	0.878538	0.399707
32803	55.3255	101.59	61.2964	FBgn0053639	CG33639		0.876741	0.728884
40627	110.651	203.18	170.754	FBgn0087005	rtp	retinophilin	0.876741	0.250837
32070	230.154	422.174	503.506	FBgn0030286	Gapvd1	GTPase activating protein and VPS9 domains 1	0.875236	-0.254173
40172	37.6214	69.0045	56.9181	FBgn0036915	Prp3	Precursor RNA processing 3	0.875139	0.277804
33265	37.6214	69.0045	49.6209	FBgn0020545	kraken	kraken	0.875139	0.475743
38718	33.1953	60.8582	89.0257	FBgn0022935	D19A	D19A	0.874471	-0.548772
37679	90.7339	166.282	144.484	FBgn0085400	side-V	sidestep V	0.873917	0.202716
33600	24.3432	44.5654	43.7832	FBgn0031568	CG10019		0.872404	0.0255491
39542	48.6865	89.1309	51.0803	FBgn0001216	Hsc70-1	Heat shock protein cognate 1	0.872404	0.803157
37196	68.6037	125.55	112.377	FBgn0004168	5-HT1A	5-hydroxytryptamine (serotonin) receptor 1A	0.871904	0.159917
36746	196.959	360.357	350.265	FBgn0264089	sli	slit	0.871533	0.0409791
38165	19.9172	36.4191	5.83775	FBgn0035218	CG9173		0.87068	2.64121
38459	79.6688	145.676	52.5398	FBgn0035473	mge	maggie	0.87068	1.47128
47396	81.8818	149.51	122.593	FBgn0021796	Tor	Target of rapamycin	0.868626	0.286366
317913	15.4911	28.2727	23.351	FBgn0052204	CG32204		0.867965	0.275924
41185	15.4911	28.2727	10.2161	FBgn0037737	Pnn	Pinin	0.867965	1.46857
33374	46.4734	84.8181	113.836	FBgn0031381	Npc2a	Niemann-Pick type C-2a	0.867965	-0.424516
32748	165.977	302.853	283.131	FBgn0263258	chas	chascon	0.867639	0.0971488
35696	26.5563	48.399	49.6209	FBgn0261385	scra	scraps	0.865926	-0.0359705
40790	37.6214	68.5253	27.7293	FBgn0010282	TfIIFalpha	Transcription factor IIFalpha	0.865086	1.30522
44275	108.438	197.43	170.754	FBgn0029123	SoxN	SoxNeuro	0.864468	0.209417
40982	22.1302	40.2526	30.6482	FBgn0265101	Sgt1	suppressor-of-G2-allele-of-skp1	0.863066	0.393281
36645	11.0651	20.1263	17.5133	FBgn0015602	BEAF-32	Boundary element-associated factor of 32kD	0.863066	0.200636
246609	11.0651	20.1263	1.45944	FBgn0050429	CG30429		0.863066	3.7856
2768997	11.0651	20.1263	0	FBgn0035179	CG12038		0.863066	#DIV/0!
318922	11.0651	20.1263	0	FBgn0051735	CG31735		0.863066	#DIV/0!
38565	33.1953	60.379	23.351	FBgn0015805	HDAC1	Histone deacetylase 1	0.863066	1.37056
43501	305.397	555.391	504.966	FBgn0039688	Kul	Kuzbanian-like	0.862817	0.137317
40224	123.929	225.223	198.484	FBgn0265959	rdgC	retinal degeneration C	0.861839	0.182335
[truncated: 4,416 more rows]

## Sheet: NGS list
rn	CPM, Input	CPM, IP_GFP	CPM, IP_mock	ensembl_gene_id	external_gene_name	description	gene_biotype
38352	416.047956319817	996.732171887837	1101.87605368991	FBgn0262593	Shab	Shaker cognate b	protein_coding
45278	584.237555683147	996.732171887837	837.717688500674	FBgn0000382	csw	corkscrew	protein_coding
31598	115.077094301226	99.6732171887837	118.214517018388	FBgn0028360	Cdc7	Cdc7 kinase	protein_coding
38694	59.7515681948673	99.6732171887837	100.701255237886	FBgn0035676	ssp6	short spindle 6	protein_coding
39386	254.49742008925	99.6732171887837	252.482857335569	FBgn0036258	eIF3l	eukaryotic translation initiation factor 3 subunit l	protein_coding
40201	101.7989680357	99.6732171887837	150.322163615975	FBgn0005198	gig	gigas	protein_coding
41200	639.563081789505	99.6732171887837	151.781602097683	FBgn0261599	RpS29	Ribosomal protein S29	protein_coding
32426	101.7989680357	99.1940190292223	65.6747316768821	FBgn0027601	pdgy	pudgy	protein_coding
32637	44.2604208850869	99.1940190292223	17.5132617805019	FBgn0030766	mthl1	methuselah-like 1	protein_coding
33339	50.8994840178499	99.1940190292223	32.1076465975868	FBgn0261509	haf	hattifattener	protein_coding
34590	8.85208417701738	99.1940190292223	0	FBgn0032376	Tsp33B	Tetraspanin 33B	protein_coding
36845	75.2427155046477	99.1940190292223	11.6755078536679	FBgn0285943	knon	knotted onions	protein_coding
38341	37.6213577523239	99.1940190292223	48.1614698963802	FBgn0035370	Non2	Novel nucleolar protein 2	protein_coding
39610	146.059388920787	99.1940190292223	172.213740841602	FBgn0036448	mop	myopic	protein_coding
39687	48.6864629735956	99.1940190292223	36.4859620427123	FBgn0036512	CG16979		protein_coding
44839	64.177610283376	99.1940190292223	40.8642774878377	FBgn0002873	mud	mushroom body defect	protein_coding
47260	97.3729259471911	99.1940190292223	124.052270945222	FBgn0010877	l(3)05822	lethal (3) 05822	protein_coding
41225	628.497976568234	984.273019739239	1274.08979453151	FBgn0053208	Mical	Molecule interacting with CasL	protein_coding
44791	829.882891595379	982.835425260555	964.688836409312	FBgn0029176	eEF1gamma	eukaryotic translation elongation factor 1 gamma	protein_coding
32585	130.568241611006	98.7148208696608	77.35023953055	FBgn0000536	eas	easily shocked	protein_coding
32974	70.816673416139	98.7148208696608	71.5124856037161	FBgn0004057	Zw	Zwischenferment	protein_coding
33005	77.455736548902	98.7148208696608	49.6209083780887	FBgn0031081	Nep3	Neprilysin 3	protein_coding
3355136	177.041683540348	98.7148208696608	185.348687176978	FBgn0026401	Nipped-B	Nipped-B	protein_coding
33969	139.420325788024	98.7148208696608	102.160693719594	FBgn0031869	CG18304		protein_coding
34894	95.1599049029368	98.7148208696608	53.9992238232142	FBgn0045842	yuri	yuri gagarin	protein_coding
42197	95.1599049029368	98.7148208696608	23.3510157073359	FBgn0038598	CG7131		protein_coding
246543	19.9171893982891	98.2356227100993	17.5132617805019	FBgn0028669	Vha100-3	Vacuolar H[+] ATPase 100kD subunit 3	protein_coding
31111	95.1599049029368	98.2356227100993	126.971147908639	FBgn0025390	Mur2B	Mucin related 2B	protein_coding
32732	61.9645892391216	98.2356227100993	68.5936086402991	FBgn0028343	Ankle2	Ankyrin repeat and LEM domain containing 2	protein_coding
33165	115.077094301226	98.2356227100993	242.266787963609	FBgn0031216	Zir	Zizimin-related	protein_coding
40933	115.077094301226	98.2356227100993	71.5124856037161	FBgn0037530	EMC1	ER membrane protein complex subunit 1	protein_coding
41636	117.29011534548	98.2356227100993	160.538232987934	FBgn0052473	CG32473		protein_coding
37981	621.858913435471	974.68905654801	1196.73955500096	FBgn0085434	NaCP60E	Na channel protein 60E	protein_coding
38389	1325.59960550835	974.209858388449	884.419719915345	FBgn0001233	Hsp83	Heat shock protein 83	protein_coding
38418	646.202144922269	974.209858388449	1498.84332071462	FBgn0004167	kst	karst	protein_coding
38196	989.220406781692	972.772263909764	856.690388762884	FBgn0013342	nSyb	neuronal Synaptobrevin	protein_coding
318244	15.4911473097804	97.7564245505379	5.83775392683396	FBgn0052846	CG32846		protein_coding
32408	64.177610283376	97.7564245505379	150.322163615975	FBgn0030582	CG14411		protein_coding
32934	50.8994840178499	97.7564245505379	93.4040628293434	FBgn0031020	Naa15-16	N(alpha)-acetyltransferase 15/16	protein_coding
33283	55.3255261063586	97.7564245505379	135.72777879889	FBgn0031298	Atg4a	Autophagy-related 4a	protein_coding
35099	77.455736548902	97.7564245505379	43.7831544512547	FBgn0086707	ncm	nucampholin	protein_coding
36403	57.5385471506129	97.7564245505379	128.430586390347	FBgn0261545	CG42663		protein_coding
38464	42.0473998408325	97.7564245505379	51.0803468597972	FBgn0035477	CG14982		protein_coding
44289	179.254704584602	97.7564245505379	145.943848170849	FBgn0000711	flw	flapwing	protein_coding
31940	53.1125050621043	97.2772263909764	166.375986914768	FBgn0030174	CG15312		protein_coding
34834	37.6213577523239	97.2772263909764	21.8915772256274	FBgn0028531	CG15286		protein_coding
41906	97.3729259471911	97.2772263909764	10.2160693719594	FBgn0038359	CG5614		protein_coding
42389	64.177610283376	97.2772263909764	61.2964162317566	FBgn0243511	psidin	phagocyte signaling impaired	protein_coding
43515	101.7989680357	97.2772263909764	109.457886128137	FBgn0039697	CG7834		protein_coding
48973	48.6864629735956	97.2772263909764	52.5397853415057	FBgn0262733	Src64B	Src oncogene at 64B	protein_coding
41938	925.042796498316	968.459480473711	980.742659708106	FBgn0013334	Sap47	Synapse-associated protein 47kD	protein_coding
34665	918.403733365553	963.188300718535	891.716912323888	FBgn0259176	bun	bunched	protein_coding
41252	486.864629735956	963.188300718535	1062.47121468378	FBgn0261928	CG42795		protein_coding
31481	35.4083367080695	96.798028231415	122.592832463513	FBgn0028474	CG4119		protein_coding
319027	86.3078207259194	96.798028231415	11.6755078536679	FBgn0051921	CG31921		protein_coding
35531	97.3729259471911	96.798028231415	58.3775392683396	FBgn0033054	CG14591		protein_coding
35590	179.254704584602	96.798028231415	131.349463353764	FBgn0014028	SdhB	Succinate dehydrogenase, subunit B (iron-sulfur)	protein_coding
36865	194.745851894382	96.798028231415	112.376763091554	FBgn0024315	Picot	Picot	protein_coding
38076	143.846367876532	96.798028231415	58.3775392683396	FBgn0035147	Gale	UDP-galactose 4'-epimerase	protein_coding
38224	48.6864629735956	96.798028231415	17.5132617805019	FBgn0035268	CG8001		protein_coding
39319	77.455736548902	96.798028231415	46.7020314146717	FBgn0036196	CG11658		protein_coding
40424	26.5562525310521	96.798028231415	45.2425929329632	FBgn0037130	Syn1	Syntrophin-like 1	protein_coding
42059	143.846367876532	96.798028231415	96.3229397927604	FBgn0020493	Dad	Daughters against dpp	protein_coding
42602	143.846367876532	96.798028231415	21.8915772256274	FBgn0038934	Gld2	GLD2 poly(A) polymerase	protein_coding
42707	84.0947996816651	96.798028231415	105.079570683011	FBgn0017590	klg	klingon	protein_coding
32734	61.9645892391216	96.3188300718535	51.0803468597972	FBgn0030847	CG12991		protein_coding
33135	123.929178478243	96.3188300718535	97.7823782744689	FBgn0031190	CG12576		protein_coding
33894	86.3078207259194	96.3188300718535	61.2964162317566	FBgn0259715	CG42369		protein_coding
34577	172.615641451839	96.3188300718535	134.268340317181	FBgn0028490	CG31705		protein_coding
37297	380.639619611747	96.3188300718535	74.431362567133	FBgn0034497	Mpcp1	Mitochondrial phosphate carrier protein 1	protein_coding
37374	42.0473998408325	96.3188300718535	7.29719240854245	FBgn0034566	CG9313		protein_coding
38199	90.7338628144281	96.3188300718535	124.052270945222	FBgn0025725	alphaCOP	Coat Protein (coatomer) alpha	protein_coding
42105	68.6036523718847	96.3188300718535	29.1887696341698	FBgn0038515	CG5823		protein_coding
43683	55.3255261063586	96.3188300718535	96.3229397927604	FBgn0086704	stops	slow termination of phototransduction	protein_coding
36847	453.669314072141	959.354715442043	224.753526183108	FBgn0259795	loopin-1	loopin-1	protein_coding
31591	907.338628144281	956.958724644236	990.958729080065	FBgn0085446	CG34417		protein_coding
44861	360.722430213458	955.04193200599	903.392420177556	FBgn0261873	sdt	stardust	protein_coding
41217	891.847480834501	954.083535686867	850.85263483605	FBgn0267336	Glut4EF	Glucose transporter 4 enhancer factor	protein_coding
318059	68.6036523718847	95.839631912292	80.269116493967	FBgn0052506	tbc	trabuco	protein_coding
31899	88.5208417701738	95.839631912292	53.9992238232142	FBgn0052699	LPCAT	Lysophosphatidylcholine acyltransferase	protein_coding
33248	55.3255261063586	95.839631912292	110.917324609845	FBgn0031275	GABA-B-R3	metabotropic GABA-B receptor subtype 3	protein_coding
33268	77.455736548902	95.839631912292	83.187993457384	FBgn0029095	aru	arouser	protein_coding
33852	134.994283699515	95.839631912292	182.429810213561	FBgn0031771	ND-51	NADH dehydrogenase (ubiquinone) 51 kDa subunit	protein_coding
36405	61.9645892391216	95.839631912292	21.8915772256274	FBgn0026619	Taz	Tafazzin	protein_coding
36584	81.8817786374107	95.839631912292	32.1076465975868	FBgn0033918	CG8531		protein_coding
38073	53.1125050621043	95.839631912292	116.755078536679	FBgn0035145	MED14	Mediator complex subunit 14	protein_coding
39244	26.5562525310521	95.839631912292	0	FBgn0261112	APP-BP1	beta-Amyloid precursor protein binding protein 1	protein_coding
42834	110.651052212717	95.839631912292	220.375210737982	FBgn0005674	GluProRS	Glutamyl-prolyl-tRNA synthetase	protein_coding
42882	33.1953156638152	95.839631912292	37.9454005244208	FBgn0039169	Spps	Sp1-like factor for pairing sensitive-silencing	protein_coding
31240	64.177610283376	95.3604337527306	21.8915772256274	FBgn0011606	Klp3A	Kinesin-like protein at 3A	protein_coding
31243	106.225010124209	95.3604337527306	135.72777879889	FBgn0029629	eIF3g1	eukaryotic translation initiation factor 3 subunit g1	protein_coding
32785	28.7692735753065	95.3604337527306	4.37831544512547	FBgn0283476	Dhc16F	Dynein heavy chain at 16F	protein_coding
39206	66.3906313276303	95.3604337527306	55.4586623049227	FBgn0052066	CG32066		protein_coding
40651	24.3432314867978	95.3604337527306	18.9727002622104	FBgn0037325	CG12147		protein_coding
42501	152.69845205355	95.3604337527306	84.6474319390925	FBgn0015790	Rab11	Rab11	protein_coding
42929	88.5208417701738	95.3604337527306	56.9181007866311	FBgn0266758	Esyt2	Extended synaptotagmin-like protein 2	protein_coding
42267	562.107345240603	949.770752250814	699.071032738367	FBgn0261113	Xrp1	Xrp1	protein_coding
41094	566.533387329112	945.457968814761	827.501619128714	FBgn0003165	pum	pumilio	protein_coding
43736	756.853197134986	942.103581697831	942.797259183685	FBgn0000557	eEF1alpha2	eukaryotic translation elongation factor 1 alpha 2	protein_coding
34012	1575.67098350909	940.186789059585	1532.41040579392	FBgn0002938	ninaC	neither inactivation nor afterpotential C	protein_coding
32341	115.077094301226	94.8812355931691	86.106870420801	FBgn0030521	CtsB1	Cathepsin B1	protein_coding
34773	77.455736548902	94.8812355931691	20.4321387439189	FBgn0028513	CG9254		protein_coding
36550	106.225010124209	94.8812355931691	102.160693719594	FBgn0033889	CG6701		protein_coding
39169	110.651052212717	94.8812355931691	70.0530471220076	FBgn0036059	nudE	nudE	protein_coding
39344	44.2604208850869	94.8812355931691	14.5943848170849	FBgn0036218	Sprn	Spermitin	protein_coding
41538	66.3906313276303	94.8812355931691	74.431362567133	FBgn0038053	CG18549		protein_coding
41772	90.7338628144281	94.8812355931691	106.53900916472	FBgn0003169	put	punt	protein_coding
42089	99.5859469914455	94.8812355931691	100.701255237886	FBgn0262871	lute	lute	protein_coding
42772	17.7041683540348	94.8812355931691	8.75663089025095	FBgn0039083	CG10177		protein_coding
42794	170.402620407584	94.8812355931691	86.106870420801	FBgn0039104	CG10252		protein_coding
47091	110.651052212717	94.8812355931691	175.132617805019	FBgn0000346	comt	comatose	protein_coding
317866	44.2604208850869	94.4020374336077	17.5132617805019	FBgn0052119	CG32119		protein_coding
36244	168.18959936333	94.4020374336077	166.375986914768	FBgn0033639	CG9003		protein_coding
37548	148.272409965041	94.4020374336077	131.349463353764	FBgn0034718	wdp	windpipe	protein_coding
39024	8.85208417701738	94.4020374336077	20.4321387439189	FBgn0035943	CG5653		protein_coding
39750	66.3906313276303	94.4020374336077	195.564756548938	FBgn0263601	mib1	mind bomb 1	protein_coding
41627	39.8343787965782	94.4020374336077	67.1341701585906	FBgn0003598	Su(var)3-7	Suppressor of variegation 3-7	protein_coding
42590	106.225010124209	94.4020374336077	74.431362567133	FBgn0038925	Cchl	Cytochrome c heme lyase	protein_coding
42849	90.7338628144281	94.4020374336077	61.2964162317566	FBgn0026576	Pisd	Phosphatidylserine decarboxylase	protein_coding
32510	522.272966444025	939.707590900024	1218.63113222659	FBgn0030674	HUWE1	HECT, UBA and WWE domain containing E3 ubiquitin protein ligase 1	protein_coding
3772418	2049.25748697952	939.707590900024	116.755078536679	FBgn0046696	RNaseP:RNA	Ribonuclease P RNA	ncRNA
42646	433.752124673851	930.602825868356	1122.30819243383	FBgn0038975	Nrx-1	Neurexin 1	protein_coding
31535	17.7041683540348	93.9228392740462	0	FBgn0003302	rux	roughex	protein_coding
32751	90.7338628144281	93.9228392740462	132.808901835473	FBgn0030863	CG8188		protein_coding
34505	110.651052212717	93.9228392740462	100.701255237886	FBgn0027363	Stam	Signal transducing adaptor molecule	protein_coding
34630	53.1125050621043	93.9228392740462	33.5670850792953	FBgn0032407	Pex19	Peroxin 19	protein_coding
34982	46.4734419293412	93.9228392740462	83.187993457384	FBgn0005677	dac	dachshund	protein_coding
35620	130.568241611006	93.9228392740462	86.106870420801	FBgn0033132	Tsp42Ej	Tetraspanin 42Ej	protein_coding
38504	42.0473998408325	93.9228392740462	89.025747384218	FBgn0003710	tipE	temperature-induced paralytic E	protein_coding
42257	42.0473998408325	93.9228392740462	39.4048390061293	FBgn0038652	CG7720		protein_coding
42431	88.5208417701738	93.9228392740462	58.3775392683396	FBgn0038803	CG5191		protein_coding
43978	35.4083367080695	93.9228392740462	43.7831544512547	FBgn0024314	Plap	Phospholipase A2 activator protein	protein_coding
45398	101.7989680357	93.9228392740462	99.2418167561774	FBgn0010548	Aldh-III	Aldehyde dehydrogenase type III	protein_coding
46078	70.816673416139	93.9228392740462	29.1887696341698	FBgn0259978	vlc	vulcan	protein_coding
5740668	50.8994840178499	93.9228392740462	86.106870420801	FBgn0085376	CG34347		protein_coding
32154	115.077094301226	93.4436411144847	138.646655762307	FBgn0250871	pot	papillote	protein_coding
32839	39.8343787965782	93.4436411144847	67.1341701585906	FBgn0030932	Ggt-1	gamma-glutamyl transpeptidase	protein_coding
35325	70.816673416139	93.4436411144847	91.9446243476349	FBgn0261787	brun	brunelleschi	protein_coding
43223	75.2427155046477	93.4436411144847	105.079570683011	FBgn0051072	Lerp	lysosomal enzyme receptor protein	protein_coding
50300	245.645335912232	93.4436411144847	97.7823782744689	FBgn0040827	CG13315		protein_coding
43183	1429.61159458831	926.290042432303	969.067151854438	FBgn0000064	Ald1	Aldolase 1	protein_coding
32125	28.7692735753065	92.9644429549233	71.5124856037161	FBgn0030330	Tango10	Transport and Golgi organization 10	protein_coding
33108	59.7515681948673	92.9644429549233	64.2152931951736	FBgn0031174	CG1486		protein_coding
33156	172.615641451839	92.9644429549233	134.268340317181	FBgn0002121	l(2)gl	lethal (2) giant larvae	protein_coding
33418	216.876062336926	92.9644429549233	96.3229397927604	FBgn0014010	Rab5	Rab5	protein_coding
36133	137.207304743769	92.9644429549233	128.430586390347	FBgn0027499	wde	windei	protein_coding
36396	88.5208417701738	92.9644429549233	33.5670850792953	FBgn0261625	GLS	Glutaminase	protein_coding
36769	66.3906313276303	92.9644429549233	59.8369777500481	FBgn0034068	casp	caspar	protein_coding
42995	68.6036523718847	92.9644429549233	35.0265235610038	FBgn0039261	Ythdf	YTH N6-methyladenosine RNA binding protein	protein_coding
31197	11.0651052212717	92.4852447953618	0	FBgn0029603	CG14053		protein_coding
35085	35.4083367080695	92.4852447953618	100.701255237886	FBgn0041184	Socs36E	Suppressor of cytokine signaling at 36E	protein_coding
35549	22.1302104425434	92.4852447953618	33.5670850792953	FBgn0050431	CG30431		protein_coding
35584	99.5859469914455	92.4852447953618	100.701255237886	FBgn0027066	Eb1	Eb1	protein_coding
35642	4.42604208850869	92.4852447953618	0	FBgn0053140	CG33140		protein_coding
40966	13.2781262655261	92.4852447953618	39.4048390061293	FBgn0037555	Ada2b	transcriptional Adaptor 2b	protein_coding
41671	50.8994840178499	92.4852447953618	122.592832463513	FBgn0038165	Task6	TWIK-related acid-sensitive K[+] channel 6	protein_coding
42437	130.568241611006	92.4852447953618	137.187217280598	FBgn0038809	CG16953		protein_coding
43709	39.8343787965782	92.4852447953618	65.6747316768821	FBgn0019990	Gcn2	Gcn2	protein_coding
43803	150.485431009295	92.4852447953618	125.51170942693	FBgn0025936	Eph	Eph receptor tyrosine kinase	protein_coding
33435	75.2427155046477	92.0060466358004	80.269116493967	FBgn0011818	oaf	out at first	protein_coding
3346206	64.177610283376	92.0060466358004	83.187993457384	FBgn0259213	side-II	sidestep II	protein_coding
33916	59.7515681948673	92.0060466358004	100.701255237886	FBgn0000320	eya	eyes absent	protein_coding
35212	106.225010124209	92.0060466358004	119.673955500096	FBgn0032774	CG17549		protein_coding
36199	17.7041683540348	92.0060466358004	30.6482081158783	FBgn0033607	CG9062		protein_coding
37671	55.3255261063586	92.0060466358004	30.6482081158783	FBgn0034824	Klp59C	Kinesin-like protein at 59C	protein_coding
37820	81.8817786374107	92.0060466358004	109.457886128137	FBgn0034948	PPP1R15	Protein phosphatase 1 regulatory subunit 15	protein_coding
38593	79.6687575931564	92.0060466358004	59.8369777500481	FBgn0010747	Srp54k	Signal recognition particle 54k	protein_coding
40240	132.781262655261	92.0060466358004	170.754302359893	FBgn0036974	eRF1	eukaryotic translation release factor 1	protein_coding
41026	28.7692735753065	92.0060466358004	52.5397853415057	FBgn0037606	CG8032		protein_coding
42922	143.846367876532	92.0060466358004	106.53900916472	FBgn0003134	Pp1alpha-96A	Protein phosphatase 1alpha at 96A	protein_coding
43511	17.7041683540348	92.0060466358004	7.29719240854245	FBgn0039694	fig	fos intronic gene	protein_coding
50149	64.177610283376	92.0060466358004	68.5936086402991	FBgn0050158	CG30158		protein_coding
37617	2210.80802321009	918.622871879319	1418.57420422065	FBgn0011211	blw	bellwether	protein_coding
37995	809.96570219709	918.622871879319	558.964938494352	FBgn0285950	RpL19	Ribosomal protein L19	protein_coding
42130	438.17816676236	918.143673719758	833.339373055548	FBgn0261885	osa	osa	protein_coding
33473	911.76467023279	916.226881081512	1328.08901835473	FBgn0004242	Syt1	Synaptotagmin 1	protein_coding
5740318	526.699008532534	915.747682921951	888.798035360471	FBgn0263980	Stacl	Stac-like	protein_coding
38186	555.46828210784	913.830890283705	1033.28244504961	FBgn0035237	CG13917		protein_coding
2768989	46.4734419293412	91.5268484762389	20.4321387439189	FBgn0053284	CG33284		protein_coding
32640	37.6213577523239	91.5268484762389	178.051494768436	FBgn0003189	r	rudimentary	protein_coding
32840	24.3432314867978	91.5268484762389	0	FBgn0030933	CG6470		protein_coding
36685	66.3906313276303	91.5268484762389	96.3229397927604	FBgn0033998	row	relative of woc	protein_coding
38985	61.9645892391216	91.5268484762389	103.620132201303	FBgn0035914	CG6282		protein_coding
39945	44.2604208850869	91.5268484762389	23.3510157073359	FBgn0036723	CG12229		protein_coding
40675	57.5385471506129	91.5268484762389	96.3229397927604	FBgn0023023	CRMP	Collapsin Response Mediator Protein	protein_coding
42897	59.7515681948673	91.5268484762389	115.295640054971	FBgn0028471	Nab2	Nuclear polyadenosine RNA-binding 2	protein_coding
42994	101.7989680357	91.5268484762389	159.078794506226	FBgn0039260	Smg6	Smg6	protein_coding
33120	110.651052212717	91.0476503166774	64.2152931951736	FBgn0028583	lcs	la costa	protein_coding
33460	30.9822946195608	91.0476503166774	17.5132617805019	FBgn0031452	Cwc25	Cwc25	protein_coding
34684	44.2604208850869	91.0476503166774	97.7823782744689	FBgn0032454	CG5787		protein_coding
35400	88.5208417701738	91.0476503166774	116.755078536679	FBgn0032938	CG8671		protein_coding
37516	42.0473998408325	91.0476503166774	58.3775392683396	FBgn0067102	GlcT	Glucosylceramide synthase	protein_coding
38021	64.177610283376	91.0476503166774	102.160693719594	FBgn0035101	p130CAS	p130CAS	protein_coding
40221	79.6687575931564	91.0476503166774	84.6474319390925	FBgn0024814	Clc	Clathrin light chain	protein_coding
42298	75.2427155046477	91.0476503166774	24.8104541890443	FBgn0038683	CG11779		protein_coding
5740590	84.0947996816651	91.0476503166774	83.187993457384	FBgn0085382	CG34353		protein_coding
8674055	659.480271187795	908.559710528529	1349.98059558035	FBgn0261260	mgl	Megalin	protein_coding
53560	524.48598748828	907.122116049844	875.663089025095	FBgn0262582	cic	capicua	protein_coding
32939	281.053672620302	902.33013445423	674.260578549323	FBgn0031023	CG14200		protein_coding
32222	168.18959936333	90.568452157116	119.673955500096	FBgn0011837	Tis11	Tis11 zinc finger protein	protein_coding
326232	101.7989680357	90.568452157116	67.1341701585906	FBgn0052675	Tango5	Transport and Golgi organization 5	protein_coding
33209	50.8994840178499	90.568452157116	35.0265235610038	FBgn0031251	CG4213		protein_coding
38753	90.7338628144281	90.568452157116	116.755078536679	FBgn0041194	Prat2	Phosphoribosylamidotransferase 2	protein_coding
39520	37.6213577523239	90.568452157116	49.6209083780887	FBgn0036372	Abp1	Actin binding protein 1	protein_coding
42341	183.680746673111	90.568452157116	125.51170942693	FBgn0283536	Vha13	Vacuolar H[+] ATPase 13kD subunit	protein_coding
43102	305.396904107099	90.568452157116	86.106870420801	FBgn0039358	CG5028		protein_coding
45040	99.5859469914455	90.568452157116	75.8908010488415	FBgn0024293	Spn43Ab	Serpin 43Ab	protein_coding
33191	88.5208417701738	90.0892539975545	46.7020314146717	FBgn0031239	CG17075		protein_coding
33397	44.2604208850869	90.0892539975545	39.4048390061293	FBgn0010288	Uch	Ubiquitin carboxy-terminal hydrolase	protein_coding
34514	70.816673416139	90.0892539975545	65.6747316768821	FBgn0053129	CG33129		protein_coding
35509	88.5208417701738	90.0892539975545	97.7823782744689	FBgn0267978	ap	apterous	protein_coding
37876	88.5208417701738	90.0892539975545	118.214517018388	FBgn0034989	CG3356		protein_coding
38099	19.9171893982891	90.0892539975545	14.5943848170849	FBgn0035168	cep290	cep290	protein_coding
10178900	11.0651052212717	9.5839631912292	0	FBgn0261816	CG42758		protein_coding
10178961	26.5562525310521	9.5839631912292	10.2160693719594	FBgn0261990	CG42808		protein_coding
12797933	0	9.5839631912292	5.83775392683396	FBgn0262998	lncRNA:CR43306	long non-coding RNA:CR43306	ncRNA
12798477	8.85208417701738	9.5839631912292	0	FBgn0262478	CG43068		protein_coding
19835597	0	9.5839631912292	1.45943848170849	FBgn0266442	CG45072		protein_coding
19835642	4.42604208850869	9.5839631912292	0	FBgn0267163	CG45603		protein_coding
19835852	17.7041683540348	9.5839631912292	0	FBgn0261522	lncRNA:CR42657	long non-coding RNA:CR42657	ncRNA
246461	6.63906313276303	9.5839631912292	13.1349463353764	FBgn0050109	CG30109		protein_coding
246500	13.2781262655261	9.5839631912292	1.45943848170849	FBgn0050177	CG30177		protein_coding
246603	15.4911473097804	9.5839631912292	0	FBgn0050416	CG30416		protein_coding
2768925	17.7041683540348	9.5839631912292	0	FBgn0250834	CG33308		protein_coding
2768990	6.63906313276303	9.5839631912292	18.9727002622104	FBgn0053265	Muc68E	Mucin 68E	protein_coding
31003	15.4911473097804	9.5839631912292	27.7293311524613	FBgn0261930	vnd	ventral nervous system defective	protein_coding
31163	13.2781262655261	9.5839631912292	59.8369777500481	FBgn0023545	PIG-K	Phosphatidylinositol glycan anchor biosynthesis class K	protein_coding
31209	13.2781262655261	9.5839631912292	1.45943848170849	FBgn0023525	CG3191		protein_coding
318035	13.2781262655261	9.5839631912292	0	FBgn0052452	CG32452		protein_coding
318097	17.7041683540348	9.5839631912292	4.37831544512547	FBgn0052580	Muc14A	Mucin 14A	protein_coding
318995	17.7041683540348	9.5839631912292	18.9727002622104	FBgn0051874	Fum4	Fumarase 4	protein_coding
31922	13.2781262655261	9.5839631912292	8.75663089025095	FBgn0030159	CG9689		protein_coding
31966	19.9171893982891	9.5839631912292	1.45943848170849	FBgn0030195	CG2898		protein_coding
32081	19.9171893982891	9.5839631912292	2.91887696341698	FBgn0027359	Tim8	Tim8	protein_coding
32338	6.63906313276303	9.5839631912292	0	FBgn0020909	Rtc1	Rtc1	protein_coding
32395	6.63906313276303	9.5839631912292	10.2160693719594	FBgn0030572	mRpS25	mitochondrial ribosomal protein S25	protein_coding
326131	15.4911473097804	9.5839631912292	0	FBgn0063261	CG31275		protein_coding
326149	28.7692735753065	9.5839631912292	0	FBgn0051642	CG31642		protein_coding
32792	13.2781262655261	9.5839631912292	5.83775392683396	FBgn0022724	Taf8	TBP-associated factor 8	protein_coding
32865	17.7041683540348	9.5839631912292	0	FBgn0030955	CG6891		protein_coding
33269	6.63906313276303	9.5839631912292	0	FBgn0020305	dbe	dribble	protein_coding
33279	4.42604208850869	9.5839631912292	0	FBgn0031296	CG4415		protein_coding
33295	15.4911473097804	9.5839631912292	0	FBgn0031310	Vps29	Vacuolar protein sorting 29	protein_coding
33323	24.3432314867978	9.5839631912292	2.91887696341698	FBgn0031335	CG5565		protein_coding
33438	11.0651052212717	9.5839631912292	4.37831544512547	FBgn0031432	Cyp309a1	Cyp309a1	protein_coding
3354988	11.0651052212717	9.5839631912292	5.83775392683396	FBgn0039942	CG17163		protein_coding
3355102	112.864073256972	9.5839631912292	8.75663089025095	FBgn0020908	Scp1	Sarcoplasmic calcium-binding protein 1	protein_coding
33754	28.7692735753065	9.5839631912292	26.2698926707528	FBgn0031693	Cyp4ac1	Cyp4ac1	protein_coding
33788	17.7041683540348	9.5839631912292	30.6482081158783	FBgn0004620	GluRIIA	Glutamate receptor IIA	protein_coding
34095	6.63906313276303	9.5839631912292	0	FBgn0031977	baf	barrier to autointegration factor	protein_coding
34166	0	9.5839631912292	16.0538232987934	FBgn0001084	fy	fuzzy	protein_coding
34323	6.63906313276303	9.5839631912292	2.91887696341698	FBgn0032168	CG13126		protein_coding
34372	8.85208417701738	9.5839631912292	17.5132617805019	FBgn0259482	Mob3	MOB kinase activator 3	protein_coding
34479	13.2781262655261	9.5839631912292	0	FBgn0032292	EMC3	ER membrane protein complex subunit 3	protein_coding
34815	4.42604208850869	9.5839631912292	1.45943848170849	FBgn0028936	NimB5	Nimrod B5	protein_coding
34824	4.42604208850869	9.5839631912292	2.91887696341698	FBgn0260011	NimC4	Nimrod C4	protein_coding
34899	28.7692735753065	9.5839631912292	0	FBgn0028850	CG15260		protein_coding
34955	2.21302104425434	9.5839631912292	0	FBgn0028897	CG4935		protein_coding
35029	22.1302104425434	9.5839631912292	26.2698926707528	FBgn0026150	ApepP	Aminopeptidase P	protein_coding
35125	13.2781262655261	9.5839631912292	0	FBgn0032701	CG10341		protein_coding
35151	13.2781262655261	9.5839631912292	0	FBgn0032725	Nedd8	Nedd8	protein_coding
35297	13.2781262655261	9.5839631912292	0	FBgn0032847	Taf13	TBP-associated factor 13	protein_coding
35310	6.63906313276303	9.5839631912292	0	FBgn0032858	CG10949		protein_coding
35399	11.0651052212717	9.5839631912292	0	FBgn0021856	l(2)k14505	lethal (2) k14505	protein_coding
36049	17.7041683540348	9.5839631912292	0	FBgn0033479	PIG-N	Phosphatidylinositol glycan anchor biosynthesis class N	protein_coding
36137	0	9.5839631912292	5.83775392683396	FBgn0033550	CG12341		protein_coding
36351	128.355220566752	9.5839631912292	14.5943848170849	FBgn0033728	Cpr49Ae	Cuticular protein 49Ae	protein_coding
36528	8.85208417701738	9.5839631912292	0	FBgn0033871	CG13339		protein_coding
36667	13.2781262655261	9.5839631912292	17.5132617805019	FBgn0033982	Cyp317a1	Cyp317a1	protein_coding
36757	24.3432314867978	9.5839631912292	26.2698926707528	FBgn0034057	CG8314		protein_coding
36803	4.42604208850869	9.5839631912292	0	FBgn0034097	CG3687		protein_coding
36831	4.42604208850869	9.5839631912292	0	FBgn0262560	wcd	wicked	protein_coding
36839	28.7692735753065	9.5839631912292	0	FBgn0034127	CG7848		protein_coding
37071	11.0651052212717	9.5839631912292	1.45943848170849	FBgn0062440	EMRE	Essential MCU regulator	protein_coding
37175	17.7041683540348	9.5839631912292	0	FBgn0034399	CG15083		protein_coding
37223	8.85208417701738	9.5839631912292	24.8104541890443	FBgn0034438	CG9416		protein_coding
37434	6.63906313276303	9.5839631912292	2.91887696341698	FBgn0034617	Panx	Panoramix	protein_coding
37513	15.4911473097804	9.5839631912292	1.45943848170849	FBgn0034687	CG11475		protein_coding
37553	4.42604208850869	9.5839631912292	4.37831544512547	FBgn0034721	CG11298		protein_coding
37691	17.7041683540348	9.5839631912292	0	FBgn0050412	CG30412		protein_coding
3772415	55.3255261063586	9.5839631912292	42.3237159695462	FBgn0019660	lncRNA:roX2	long non-coding RNA on the X 2	ncRNA
37768	6.63906313276303	9.5839631912292	2.91887696341698	FBgn0034908	CG5543		protein_coding
37861	2.21302104425434	9.5839631912292	0	FBgn0041706	CG3253		protein_coding
37950	4.42604208850869	9.5839631912292	29.1887696341698	FBgn0035050	SiaT	Sialyltransferase	protein_coding
38060	8.85208417701738	9.5839631912292	8.75663089025095	FBgn0035134	CG1231		protein_coding
38079	6.63906313276303	9.5839631912292	14.5943848170849	FBgn0035150	Rev1	Rev1 DNA directed polymerase	protein_coding
38120	6.63906313276303	9.5839631912292	2.91887696341698	FBgn0035186	CG13912		protein_coding
38592	13.2781262655261	9.5839631912292	8.75663089025095	FBgn0035585	ATPsynCF6L	ATP synthase, coupling factor 6-like	protein_coding
38931	13.2781262655261	9.5839631912292	33.5670850792953	FBgn0035866	Arl5	ADP-ribosylation factor-like 5	protein_coding
38934	13.2781262655261	9.5839631912292	17.5132617805019	FBgn0087039	Sbp2	SECIS-binding protein 2	protein_coding
38957	24.3432314867978	9.5839631912292	10.2160693719594	FBgn0265102	Oseg1	Outer segment 1	protein_coding
38979	6.63906313276303	9.5839631912292	33.5670850792953	FBgn0035911	CG6638		protein_coding
39343	6.63906313276303	9.5839631912292	0	FBgn0036217	CG5906		protein_coding
39351	13.2781262655261	9.5839631912292	0	FBgn0036224	Rpt4R	Regulatory particle triple-A ATPase 4-related	protein_coding
39451	22.1302104425434	9.5839631912292	0	FBgn0036310	CG10969		protein_coding
39531	8.85208417701738	9.5839631912292	0	FBgn0036382	CG13737		protein_coding
39766	17.7041683540348	9.5839631912292	17.5132617805019	FBgn0036571	Strump	Strumpellin	protein_coding
39777	6.63906313276303	9.5839631912292	0	FBgn0036581	MED10	Mediator complex subunit 10	protein_coding
39862	11.0651052212717	9.5839631912292	0	FBgn0040512	zetaCOP	Coat Protein (coatomer) zeta	protein_coding
39933	8.85208417701738	9.5839631912292	13.1349463353764	FBgn0036713	Mip	Myoinhibiting peptide precursor	protein_coding
39953	2.21302104425434	9.5839631912292	0	FBgn0036731	CG6333		protein_coding
39990	13.2781262655261	9.5839631912292	0	FBgn0036764	CG5535		protein_coding
40111	6.63906313276303	9.5839631912292	0	FBgn0023395	Chd3	Chd3	protein_coding
40128	13.2781262655261	9.5839631912292	0	FBgn0036886	CG9300		protein_coding
40458	8.85208417701738	9.5839631912292	8.75663089025095	FBgn0037156	CG11523		protein_coding
40841	15.4911473097804	9.5839631912292	21.8915772256274	FBgn0037465	CG1105		protein_coding
41089	15.4911473097804	9.5839631912292	0	FBgn0028708	Mst85C	Mst85C	protein_coding
41165	11.0651052212717	9.5839631912292	5.83775392683396	FBgn0037722	CG8319		protein_coding
41306	4.42604208850869	9.5839631912292	1.45943848170849	FBgn0037844	CG4570		protein_coding
41502	11.0651052212717	9.5839631912292	5.83775392683396	FBgn0038020	GstD9	Glutathione S transferase D9	protein_coding
41612	15.4911473097804	9.5839631912292	0	FBgn0004666	sim	single-minded	protein_coding
41635	19.9171893982891	9.5839631912292	37.9454005244208	FBgn0038136	CG8774		protein_coding
42044	15.4911473097804	9.5839631912292	0	FBgn0038460	CG18622		protein_coding
42132	11.0651052212717	9.5839631912292	0	FBgn0038539	Atg8b	Autophagy-related 8b	protein_coding
42335	11.0651052212717	9.5839631912292	0	FBgn0038716	CG7342		protein_coding
42485	6.63906313276303	9.5839631912292	0	FBgn0013812	Dhc93AB	Dynein heavy chain at 93AB	protein_coding
42502	11.0651052212717	9.5839631912292	0	FBgn0010770	ppan	peter pan	protein_coding
42681	4.42604208850869	9.5839631912292	0	FBgn0263986	cd	cardinal	protein_coding
42863	13.2781262655261	9.5839631912292	45.2425929329632	FBgn0266673	Sec10	Secretory 10	protein_coding
43122	130.568241611006	9.5839631912292	24.8104541890443	FBgn0011669	Mst57Db	Male-specific RNA 57Db	protein_coding
44498	2.21302104425434	9.5839631912292	0	FBgn0029117	Surf1	Surfeit 1	protein_coding
44748	13.2781262655261	9.5839631912292	11.6755078536679	FBgn0026402	NiPp1	Nuclear inhibitor of Protein phosphatase 1	protein_coding
44855	19.9171893982891	9.5839631912292	7.29719240854245	FBgn0003254	rib	ribbon	protein_coding
50157	4.42604208850869	9.5839631912292	0	FBgn0040684	CG12589		protein_coding
53546	13.2781262655261	9.5839631912292	5.83775392683396	FBgn0040337	CG3021		protein_coding
8674108	8.85208417701738	9.5839631912292	5.83775392683396	FBgn0260388	CG42514		protein_coding
117300	17.7041683540348	9.10476503166774	11.6755078536679	FBgn0000326	clt	cricklet	protein_coding
12798476	4.42604208850869	9.10476503166774	0	FBgn0262839	CG43203		protein_coding
12798537	4.42604208850869	9.10476503166774	7.29719240854245	FBgn0262887	lncRNA:CR43242	long non-coding RNA:CR43242	ncRNA
14462792	2.21302104425434	9.10476503166774	0	FBgn0264367	lncRNA:CR43819	long non-coding RNA:CR43819	ncRNA
246561	8.85208417701738	9.10476503166774	1.45943848170849	FBgn0050355	CG30355		protein_coding
26067289	24.3432314867978	9.10476503166774	1.45943848170849	FBgn0267624	lncRNA:CR45962	long non-coding RNA:CR45962	ncRNA
26067324	15.4911473097804	9.10476503166774	5.83775392683396	FBgn0267665	lncRNA:CR46003	long non-coding RNA:CR46003	ncRNA
26067325	6.63906313276303	9.10476503166774	11.6755078536679	FBgn0267666	lncRNA:CR46004	long non-coding RNA:CR46004	ncRNA
2768977	2.21302104425434	9.10476503166774	0	FBgn0053260	Tsen34	tRNA splicing endonuclease subunit 34	protein_coding
2768994	11.0651052212717	9.10476503166774	29.1887696341698	FBgn0053493	CG33493		protein_coding
31142	13.2781262655261	9.10476503166774	5.83775392683396	FBgn0023513	CG14803		protein_coding
31252	53.1125050621043	9.10476503166774	7.29719240854245	FBgn0000092	dyw	daywake	protein_coding
31257	19.9171893982891	9.10476503166774	11.6755078536679	FBgn0024995	CG2680		protein_coding
31623	15.4911473097804	9.10476503166774	13.1349463353764	FBgn0029906	xit	xiantuan	protein_coding
31740	13.2781262655261	9.10476503166774	0	FBgn0030007	alpha-PheRS	Phenylalanyl-tRNA synthetase, alpha-subunit	protein_coding
31743	6.63906313276303	9.10476503166774	21.8915772256274	FBgn0030010	CG10959		protein_coding
31759	8.85208417701738	9.10476503166774	17.5132617805019	FBgn0030025	CG2147		protein_coding
317887	15.4911473097804	9.10476503166774	17.5132617805019	FBgn0263607	l(3)72Dp	lethal (3) 72Dp	protein_coding
31812	11.0651052212717	9.10476503166774	48.1614698963802	FBgn0030063	CG1789		protein_coding
318737	8.85208417701738	9.10476503166774	10.2160693719594	FBgn0051439	Muc96D	Mucin 96D	protein_coding
318949	2.21302104425434	9.10476503166774	5.83775392683396	FBgn0051802	CG31802		protein_coding
318986	13.2781262655261	9.10476503166774	2.91887696341698	FBgn0051858	t-cup	tetleys-cup	protein_coding
319043	11.0651052212717	9.10476503166774	0	FBgn0051950	Sbat	Sabbat	protein_coding
319064	15.4911473097804	9.10476503166774	0	FBgn0051997	CG31997		protein_coding
32013	28.7692735753065	9.10476503166774	2.91887696341698	FBgn0030239	CG17333		protein_coding
32140	22.1302104425434	9.10476503166774	16.0538232987934	FBgn0030341	p24-1	p24-related-1	protein_coding
32385	13.2781262655261	9.10476503166774	0	FBgn0030562	CG9400		protein_coding
326142	6.63906313276303	9.10476503166774	1.45943848170849	FBgn0051457	CG31457		protein_coding
32642	6.63906313276303	9.10476503166774	7.29719240854245	FBgn0030769	CG13012		protein_coding
32656	15.4911473097804	9.10476503166774	7.29719240854245	FBgn0085354	CG34325		protein_coding
32831	13.2781262655261	9.10476503166774	18.9727002622104	FBgn0030925	Hayan	Hayan	protein_coding
33015	6.63906313276303	9.10476503166774	0	FBgn0031091	Phf7	PHD finger protein 7	protein_coding
33090	4.42604208850869	9.10476503166774	0	FBgn0031157	CG1503		protein_coding
33175	2.21302104425434	9.10476503166774	0	FBgn0031224	CG11454		protein_coding
33193	13.2781262655261	9.10476503166774	0	FBgn0086856	CG11555		protein_coding
33501	13.2781262655261	9.10476503166774	13.1349463353764	FBgn0260639	gammaTub23C	gamma-Tubulin at 23C	protein_coding
33519	8.85208417701738	9.10476503166774	10.2160693719594	FBgn0031498	CG17260		protein_coding
33520	11.0651052212717	9.10476503166774	11.6755078536679	FBgn0243513	cnir	cornichon related	protein_coding
33705	13.2781262655261	9.10476503166774	0	FBgn0031652	jet	jetlag	protein_coding
33706	37.6213577523239	9.10476503166774	33.5670850792953	FBgn0031653	Jon25Biii	Jonah 25Biii	protein_coding
33829	11.0651052212717	9.10476503166774	17.5132617805019	FBgn0003979	Vm26Aa	Vitelline membrane 26Aa	protein_coding
34051	26.5562525310521	9.10476503166774	14.5943848170849	FBgn0031939	CG13796		protein_coding
34102	4.42604208850869	9.10476503166774	7.29719240854245	FBgn0010287	Trf	TBP-related factor	protein_coding
34191	11.0651052212717	9.10476503166774	13.1349463353764	FBgn0028394	CG17834		protein_coding
34336	19.9171893982891	9.10476503166774	29.1887696341698	FBgn0027600	obst-B	obstructor-B	protein_coding
34392	6.63906313276303	9.10476503166774	1.45943848170849	FBgn0011703	RnrL	Ribonucleoside diphosphate reductase large subunit	protein_coding
34801	39.8343787965782	9.10476503166774	10.2160693719594	FBgn0028533	CG7953		protein_coding
34904	17.7041683540348	9.10476503166774	0	FBgn0032563	CG15258		protein_coding
34928	19.9171893982891	9.10476503166774	36.4859620427123	FBgn0028507	CG3793		protein_coding
34978	35.4083367080695	9.10476503166774	5.83775392683396	FBgn0020416	Idgf1	Imaginal disc growth factor 1	protein_coding
35089	4.42604208850869	9.10476503166774	0	FBgn0032671	JMJD4	Jumonji domain containing 4	protein_coding
35329	11.0651052212717	9.10476503166774	33.5670850792953	FBgn0086657	IKKepsilon	I-kappaB kinase epsilon	protein_coding
35568	24.3432314867978	9.10476503166774	8.75663089025095	FBgn0033086	CG9410		protein_coding
35604	6.63906313276303	9.10476503166774	5.83775392683396	FBgn0033117	CG3358		protein_coding
35663	4.42604208850869	9.10476503166774	0	FBgn0033168	CG11145		protein_coding
35741	4.42604208850869	9.10476503166774	20.4321387439189	FBgn0033232	CG12159		protein_coding
36122	19.9171893982891	9.10476503166774	8.75663089025095	FBgn0033539	Git	G protein-coupled receptor kinase interacting ArfGAP	protein_coding
36279	13.2781262655261	9.10476503166774	26.2698926707528	FBgn0053145	GalT1	beta1,3-galactosyltransferase 1	protein_coding
36373	11.0651052212717	9.10476503166774	2.91887696341698	FBgn0033749	achi	achintya	protein_coding
36374	4.42604208850869	9.10476503166774	5.83775392683396	FBgn0033750	CG13151		protein_coding
36994	22.1302104425434	9.10476503166774	4.37831544512547	FBgn0034247	CG6484		protein_coding
37290	11.0651052212717	9.10476503166774	0	FBgn0005655	PCNA	Proliferating cell nuclear antigen	protein_coding
37477	22.1302104425434	9.10476503166774	2.91887696341698	FBgn0034655	CG10307		protein_coding
3771886	148.272409965041	9.10476503166774	35.0265235610038	FBgn0086667	snoRNA:Psi28S-3342	snoRNA:Psi28S-3342	snoRNA
37934	4.42604208850869	9.10476503166774	21.8915772256274	FBgn0035035	Samtor	S-adenosylmethionine sensor upstream of TORC1	protein_coding
37991	2.21302104425434	9.10476503166774	0	FBgn0035085	CG3770		protein_coding
38037	11.0651052212717	9.10476503166774	18.9727002622104	FBgn0035113	pyx	pyrexia	protein_coding
38044	2.21302104425434	9.10476503166774	0	FBgn0035120	wac	wee Augmin	protein_coding
38282	4.42604208850869	9.10476503166774	1.45943848170849	FBgn0035317	Oseg2	Outer segment 2	protein_coding
38601	11.0651052212717	9.10476503166774	11.6755078536679	FBgn0035591	CG4611		protein_coding
38674	24.3432314867978	9.10476503166774	26.2698926707528	FBgn0035656	CG10479		protein_coding
38793	6.63906313276303	9.10476503166774	1.45943848170849	FBgn0261111	BHD	Birt-Hogg-Dube	protein_coding
39129	11.0651052212717	9.10476503166774	5.83775392683396	FBgn0036028	CG16717		protein_coding
39202	22.1302104425434	9.10476503166774	17.5132617805019	FBgn0001179	hay	haywire	protein_coding
39208	4.42604208850869	9.10476503166774	0	FBgn0036094	CG14153		protein_coding
39215	17.7041683540348	9.10476503166774	4.37831544512547	FBgn0036101	NijA	Ninjurin A	protein_coding
39330	0	9.10476503166774	2.91887696341698	FBgn0036206	CG5964		protein_coding
39331	8.85208417701738	9.10476503166774	2.91887696341698	FBgn0036207	CG10907		protein_coding
39375	15.4911473097804	9.10476503166774	21.8915772256274	FBgn0036248	ssp	sunspot	protein_coding
39514	4.42604208850869	9.10476503166774	0	FBgn0036366	JMJD7	Jumonji domain containing 7	protein_coding
39959	64.177610283376	9.10476503166774	42.3237159695462	FBgn0023197	Jon74E	Jonah 74E	protein_coding
40200	8.85208417701738	9.10476503166774	29.1887696341698	FBgn0036939	CG7365		protein_coding
40207	19.9171893982891	9.10476503166774	1.45943848170849	FBgn0036945	Ssk	Snakeskin	protein_coding
40262	19.9171893982891	9.10476503166774	26.2698926707528	FBgn0036991	CtIP	CTBP-interacting protein	protein_coding
40632	8.85208417701738	9.10476503166774	0	FBgn0037307	Tim17a2	Tim17a2	protein_coding
41078	13.2781262655261	9.10476503166774	0	FBgn0037652	CG11980		protein_coding
41259	24.3432314867978	9.10476503166774	14.5943848170849	FBgn0037807	CG6293		protein_coding
41275	22.1302104425434	9.10476503166774	16.0538232987934	FBgn0037819	CG14688		protein_coding
41288	2.21302104425434	9.10476503166774	17.5132617805019	FBgn0051390	MED7	Mediator complex subunit 7	protein_coding
41830	6.63906313276303	9.10476503166774	0	FBgn0038300	Mau2	Mau2 sister chromatid cohesion factor	protein_coding
41964	22.1302104425434	9.10476503166774	4.37831544512547	FBgn0038405	CG8927		protein_coding
42166	8.85208417701738	9.10476503166774	2.91887696341698	FBgn0022943	Cbp20	cap binding protein 20	protein_coding
42343	8.85208417701738	9.10476503166774	14.5943848170849	FBgn0038723	CG6195		protein_coding
42542	8.85208417701738	9.10476503166774	10.2160693719594	FBgn0011278	lbe	ladybird early	protein_coding
42614	37.6213577523239	9.10476503166774	65.6747316768821	FBgn0038946	rdhB	retinol dehydrogenase B	protein_coding
42618	17.7041683540348	9.10476503166774	4.37831544512547	FBgn0038950	CG5382		protein_coding
42807	4.42604208850869	9.10476503166774	0	FBgn0039111	PTPMT1	Protein tyrosine phosphatase, mitochondrial 1	protein_coding
42833	30.9822946195608	9.10476503166774	29.1887696341698	FBgn0039131	CG12268		protein_coding
43001	2.21302104425434	9.10476503166774	0	FBgn0051109	CG31109		protein_coding
43031	13.2781262655261	9.10476503166774	0	FBgn0039293	Alg9	ALG9, alpha-1,2-mannosyltransferase	protein_coding
43152	13.2781262655261	9.10476503166774	0	FBgn0002733	E(spl)mbeta-HLH	Enhancer of split mbeta, helix-loop-helix	protein_coding
43176	13.2781262655261	9.10476503166774	0	FBgn0039413	CG14556		protein_coding
43721	4.42604208850869	9.10476503166774	0	FBgn0039855	CG1638		protein_coding
43820	26.5562525310521	9.10476503166774	11.6755078536679	FBgn0039925	Kif3C	Kinesin family member 3C	protein_coding
44038	22.1302104425434	9.10476503166774	24.8104541890443	FBgn0014000	Hf	Helical Factor	protein_coding
46662	19.9171893982891	9.10476503166774	8.75663089025095	FBgn0022288	l(2)09851	lethal (2) 09851	protein_coding
49802	128.355220566752	9.10476503166774	37.9454005244208	FBgn0025583	BomS2	Bomanin Short 2	protein_coding
5740436	8.85208417701738	9.10476503166774	0	FBgn0085327	CG34298		protein_coding
59217	30.9822946195608	9.10476503166774	16.0538232987934	FBgn0042179	Ugt305A1	UDP-glycosyltransferase family 305 member A1	protein_coding
7354430	24.3432314867978	9.10476503166774	24.8104541890443	FBgn0259738	CG42392		protein_coding
45467	858.652165170686	897.058954699054	988.039852116648	FBgn0013576	mtd	mustard	protein_coding
33526	449.243271983632	893.704567582123	636.315178024902	FBgn0015600	toc	toucan	protein_coding
32619	805.539660108581	891.787774943877	1094.57886128137	FBgn0285944	para	paralytic	protein_coding
31448	39.8343787965782	89.6100558379931	52.5397853415057	FBgn0014024	Rnp4F	RNA-binding protein 4F	protein_coding
31896	104.011989079954	89.6100558379931	2.91887696341698	FBgn0267253	CG32700		protein_coding
32161	17.7041683540348	89.6100558379931	13.1349463353764	FBgn0030359	CG18130		protein_coding
32582	66.3906313276303	89.6100558379931	100.701255237886	FBgn0030731	Mfe2	peroxisomal Multifunctional enzyme type 2	protein_coding
33514	35.4083367080695	89.6100558379931	72.9719240854245	FBgn0031493	Sf3b2	Splicing factor 3b subunit 2	protein_coding
3355134	92.9468838586825	89.6100558379931	46.7020314146717	FBgn0261387	CG17528		protein_coding
36549	39.8343787965782	89.6100558379931	10.2160693719594	FBgn0033888	CG18568		protein_coding
37462	48.6864629735956	89.6100558379931	52.5397853415057	FBgn0034641	mahj	mahjong	protein_coding
40303	57.5385471506129	89.6100558379931	93.4040628293434	FBgn0037028	CG3618		protein_coding
40694	99.5859469914455	89.6100558379931	68.5936086402991	FBgn0262125	Sec23	Secretory 23	protein_coding
41551	106.225010124209	89.6100558379931	126.971147908639	FBgn0038065	Snx3	Sorting nexin 3	protein_coding
41926	37.6213577523239	89.6100558379931	1.45943848170849	FBgn0038377	CG9632		protein_coding
42521	117.29011534548	89.6100558379931	183.88924869527	FBgn0000527	e	ebony	protein_coding
31154	33.1953156638152	89.1308576784316	68.5936086402991	FBgn0023511	Edem1	ER degradation enhancer, mannosidase alpha-like 1	protein_coding
31523	59.7515681948673	89.1308576784316	91.9446243476349	FBgn0029822	CG12236		protein_coding
31933	117.29011534548	89.1308576784316	42.3237159695462	FBgn0052694	CG32694		protein_coding
33644	61.9645892391216	89.1308576784316	61.2964162317566	FBgn0022153	l(2)k05819	lethal (2) k05819	protein_coding
34148	57.5385471506129	89.1308576784316	118.214517018388	FBgn0032026	CG7627		protein_coding
34167	146.059388920787	89.1308576784316	129.890024872056	FBgn0020497	emb	embargoed	protein_coding
35339	66.3906313276303	89.1308576784316	70.0530471220076	FBgn0032883	Rhau	RHAU helicase	protein_coding
37858	90.7338628144281	89.1308576784316	147.403286652558	FBgn0023081	gek	genghis khan	protein_coding
39542	48.6864629735956	89.1308576784316	51.0803468597972	FBgn0001216	Hsc70-1	Heat shock protein cognate 1	protein_coding
41455	168.18959936333	89.1308576784316	189.727002622104	FBgn0260745	mfas	midline fasciclin	protein_coding
50110	278.840651576047	89.1308576784316	105.079570683011	FBgn0040637	CG11458		protein_coding
53578	110.651052212717	89.1308576784316	70.0530471220076	FBgn0040309	Jafrac1	thioredoxin peroxidase 1	protein_coding
38208	1124.21469048121	881.245415433525	1062.47121468378	FBgn0026372	RpL23A	Ribosomal protein L23A	protein_coding
33172	101.7989680357	88.6516595188701	124.052270945222	FBgn0001142	Gs1	Glutamine synthetase 1	protein_coding
34143	152.69845205355	88.6516595188701	125.51170942693	FBgn0032021	CG7781		protein_coding
34377	97.3729259471911	88.6516595188701	59.8369777500481	FBgn0260749	Utx	Utx histone demethylase	protein_coding
35045	146.059388920787	88.6516595188701	131.349463353764	FBgn0011274	Dif	Dorsal-related immunity factor	protein_coding
36444	110.651052212717	88.6516595188701	83.187993457384	FBgn0020370	TppII	tripeptidyl-peptidase II	protein_coding
43507	245.645335912232	88.6516595188701	141.565532725724	FBgn0020235	ATPsyngamma	ATP synthase, gamma subunit	protein_coding
43682	75.2427155046477	88.6516595188701	188.267564140395	FBgn0013973	Gycbeta100B	Guanylyl cyclase beta-subunit at 100B	protein_coding
38243	44.2604208850869	88.1724613593087	40.8642774878377	FBgn0035283	CG12024		protein_coding
38995	212.450020248417	88.1724613593087	64.2152931951736	FBgn0001168	h	hairy	protein_coding
39065	210.236999204163	88.1724613593087	110.917324609845	FBgn0035978	UGP	UDP-glucose pyrophosphorylase	protein_coding
42971	24.3432314867978	88.1724613593087	23.3510157073359	FBgn0015625	CycB3	Cyclin B3	protein_coding
44072	137.207304743769	88.1724613593087	32.1076465975868	FBgn0020255	Ran	Ran	protein_coding
44150	340.805240815169	88.1724613593087	178.051494768436	FBgn0010198	RpS15Aa	Ribosomal protein S15Aa	protein_coding
36876	1108.72354317143	876.453433837911	1206.95562437292	FBgn0267002	unc-104	uncoordinated-104	protein_coding
45683	396.130766921528	875.495037518788	472.858068073551	FBgn0262872	milt	milton	protein_coding
37065	404.982851098545	871.661452242296	464.1014371833	FBgn0003520	stau	staufen	protein_coding
326123	53.1125050621043	87.6932631997472	13.1349463353764	FBgn0051161	CG31161		protein_coding
34997	137.207304743769	87.6932631997472	131.349463353764	FBgn0027779	VhaSFD	Vacuolar H[+]-ATPase SFD subunit	protein_coding
37480	92.9468838586825	87.6932631997472	29.1887696341698	FBgn0010228	HmgZ	HMG protein Z	protein_coding
37583	46.4734419293412	87.6932631997472	131.349463353764	FBgn0053143	CG33143		protein_coding
39271	66.3906313276303	87.6932631997472	52.5397853415057	FBgn0036152	CG6175		protein_coding
40361	130.568241611006	87.6932631997472	84.6474319390925	FBgn0037074	CG7324		protein_coding
41747	68.6036523718847	87.6932631997472	87.5663089025094	FBgn0024321	NK7.1	NK7.1	protein_coding
32888	128.355220566752	87.2140650401858	169.294863878185	FBgn0030976	CG7378		protein_coding
33402	81.8817786374107	87.2140650401858	23.3510157073359	FBgn0267378	sau	sauron	protein_coding
3355127	101.7989680357	87.2140650401858	14.5943848170849	FBgn0040011	Slmap	Sarcolemma associated protein	protein_coding
34996	438.17816676236	87.2140650401858	122.592832463513	FBgn0284248	Cyt-c-p	Cytochrome c proximal	protein_coding
36681	201.384915027145	87.2140650401858	115.295640054971	FBgn0013467	igl	igloo	protein_coding
39252	150.485431009295	87.2140650401858	125.51170942693	FBgn0036134	FoxK	Forkhead box K	protein_coding
39659	75.2427155046477	87.2140650401858	128.430586390347	FBgn0026323	Tak1	TGF-beta activated kinase 1	protein_coding
40996	132.781262655261	87.2140650401858	78.8096780122585	FBgn0037580	DppIII	Dipeptidyl aminopeptidase III	protein_coding
41377	75.2427155046477	87.2140650401858	71.5124856037161	FBgn0051374	sals	sarcomere length short	protein_coding
32119	360.722430213458	867.827866965804	612.964162317566	FBgn0014133	bif	bifocal	protein_coding
32429	340.805240815169	865.911074327559	990.958729080065	FBgn0030600	hiw	highwire	protein_coding
39905	70.816673416139	864.952678008436	30.6482081158783	FBgn0036687	CG6652		protein_coding
31801	24.3432314867978	86.7348668806243	40.8642774878377	FBgn0030054	Caf1-180	Chromatin assembly factor 1, p180 subunit	protein_coding
32078	48.6864629735956	86.7348668806243	56.9181007866311	FBgn0000499	dsh	dishevelled	protein_coding
35279	221.302104425434	86.7348668806243	97.7823782744689	FBgn0032833	COX4	Cytochrome c oxidase subunit 4	protein_coding
41370	79.6687575931564	86.7348668806243	102.160693719594	FBgn0037897	CG5270		protein_coding
48071	50.8994840178499	86.7348668806243	78.8096780122585	FBgn0020887	Su(z)12	Su(z)12	protein_coding
31770	44.2604208850869	86.2556687210628	0	FBgn0030033	CG1387		protein_coding
317880	39.8343787965782	86.2556687210628	0	FBgn0052141	saturn	saturn	protein_coding
33966	50.8994840178499	86.2556687210628	49.6209083780887	FBgn0026196	nop5	nop5	protein_coding
35189	84.0947996816651	86.2556687210628	35.0265235610038	FBgn0002036	CG10561		protein_coding
36506	79.6687575931564	86.2556687210628	55.4586623049227	FBgn0033853	CG6145		protein_coding
37567	44.2604208850869	86.2556687210628	77.35023953055	FBgn0034731	CG10384		protein_coding
40174	115.077094301226	86.2556687210628	89.025747384218	FBgn0028695	Rpn1	Regulatory particle non-ATPase 1	protein_coding
40347	77.455736548902	86.2556687210628	58.3775392683396	FBgn0037064	CG9389		protein_coding
40410	55.3255261063586	86.2556687210628	103.620132201303	FBgn0037116	Als2	Amyotrophic lateral sclerosis 2	protein_coding
41665	50.8994840178499	86.2556687210628	0	FBgn0038163	CG10841		protein_coding
42745	26.5562525310521	86.2556687210628	0	FBgn0011596	fzo	fuzzy onions	protein_coding
43222	121.716157433989	86.2556687210628	189.727002622104	FBgn0262473	Tl	Toll	protein_coding
36241	418.260977364071	858.723101934137	980.742659708106	FBgn0033636	tou	toutatis	protein_coding
43324	327.527114549643	855.368714817207	920.905681958058	FBgn0039536	unc80	uncoordinated 80	protein_coding
32780	1128.64073256972	853.451922178961	1017.22862175082	FBgn0003380	Sh	Shaker	protein_coding
43349	1108.72354317143	852.972724019399	1249.27934034247	FBgn0003279	RpL4	Ribosomal protein L4	protein_coding
3771890	617.432871346962	852.014327700276	887.338596878762	FBgn0031414	eys	eyes shut	protein_coding
40583	502.355777045736	851.055931381153	1023.06637567765	FBgn0263346	smash	smallish	protein_coding
318790	263.349504266267	850.09753506203	161.997671469642	FBgn0051538	CG31538		protein_coding
2768940	137.207304743769	85.7764705615014	137.187217280598	FBgn0260439	Pp2A-29B	Protein phosphatase 2A at 29B	protein_coding
31168	81.8817786374107	85.7764705615014	100.701255237886	FBgn0025631	moody	moody	protein_coding
37857	70.816673416139	85.7764705615014	91.9446243476349	FBgn0086129	snama	something that sticks like glue	protein_coding
38400	26.5562525310521	85.7764705615014	80.269116493967	FBgn0035425	CG17746		protein_coding
38657	68.6036523718847	85.7764705615014	39.4048390061293	FBgn0003984	vn	vein	protein_coding
38668	95.1599049029368	85.7764705615014	97.7823782744689	FBgn0053523	CG33523		protein_coding
38742	6.63906313276303	85.7764705615014	55.4586623049227	FBgn0004619	GluRIA	Glutamate receptor IA	protein_coding
38845	126.142199522498	85.7764705615014	110.917324609845	FBgn0268063	ltl	larval translucida	protein_coding
40149	221.302104425434	85.7764705615014	90.4851858659264	FBgn0261341	verm	vermiform	protein_coding
40566	70.816673416139	85.7764705615014	71.5124856037161	FBgn0037252	CG14650		protein_coding
44484	39.8343787965782	85.7764705615014	24.8104541890443	FBgn0264000	GluRIB	Glutamate receptor IB	protein_coding
31507	30.9822946195608	85.2972724019399	59.8369777500481	FBgn0261610	CG42699		protein_coding
31904	55.3255261063586	85.2972724019399	81.7285549756755	FBgn0027084	LysRS	Lysyl-tRNA synthetase	protein_coding
36726	30.9822946195608	85.2972724019399	48.1614698963802	FBgn0024754	Flo1	Flotillin 1	protein_coding
37727	79.6687575931564	85.2972724019399	68.5936086402991	FBgn0034876	wmd	wing morphogenesis defect	protein_coding
38812	77.455736548902	85.2972724019399	68.5936086402991	FBgn0035766	eco	Establishment of cohesion	protein_coding
39417	33.1953156638152	85.2972724019399	70.0530471220076	FBgn0020655	ArfGAP1	ADP-ribosylation factor GTPase activating protein 1	protein_coding
40160	88.5208417701738	85.2972724019399	39.4048390061293	FBgn0024889	Kap-alpha1	karyopherin alpha1	protein_coding
41305	48.6864629735956	85.2972724019399	14.5943848170849	FBgn0037843	CG4511		protein_coding
43095	57.5385471506129	85.2972724019399	121.133393981805	FBgn0027508	Tnks	tankyrase	protein_coding
43946	61.9645892391216	85.2972724019399	194.105318067229	FBgn0261563	wb	wing blister	protein_coding
38978	531.125050621043	849.618336902469	1098.95717672649	FBgn0260442	rhea	rhea	protein_coding
34338	444.817229895123	845.305553466416	137.187217280598	FBgn0267727	Pen	Pendulin	protein_coding
40464	542.190155842314	844.826355306854	1185.06404714729	FBgn0004449	Ten-m	Tenascin major	protein_coding
32314	1383.13815265897	841.951166349486	1195.28011651925	FBgn0004169	up	upheld	protein_coding
45588	829.882891595379	841.471968189924	496.209083780887	FBgn0016694	Pdp1	PAR-domain protein 1	protein_coding
31268	26.5562525310521	84.8180742423785	52.5397853415057	FBgn0000376	crm	cramped	protein_coding
32358	92.9468838586825	84.8180742423785	94.8635013110519	FBgn0000173	ben	bendless	protein_coding
33374	46.4734419293412	84.8180742423785	113.836201573262	FBgn0031381	Npc2a	Niemann-Pick type C-2a	protein_coding
33488	126.142199522498	84.8180742423785	107.998447646428	FBgn0031474	CG2991		protein_coding
3771934	115.077094301226	84.8180742423785	160.538232987934	FBgn0040233	cana	CENP-ana	protein_coding
39987	28.7692735753065	84.8180742423785	61.2964162317566	FBgn0036761	MED19	Mediator complex subunit 19	protein_coding
40553	106.225010124209	84.8180742423785	65.6747316768821	FBgn0037240	Cont	Contactin	protein_coding
42734	50.8994840178499	84.8180742423785	74.431362567133	FBgn0039055	Rassf	Ras association family member	protein_coding
49580	90.7338628144281	84.8180742423785	161.997671469642	FBgn0086359	Invadolysin	Invadolysin	protein_coding
326157	108.438031168463	84.338876082817	72.9719240854245	FBgn0031985	mon2	monensin sensitivity 2	protein_coding
34358	115.077094301226	84.338876082817	119.673955500096	FBgn0024320	Npc1a	Niemann-Pick type C-1a	protein_coding
34988	128.355220566752	84.338876082817	43.7831544512547	FBgn0032590	CG4631		protein_coding
35411	188.106788761619	84.338876082817	93.4040628293434	FBgn0032949	Lamp1	Lamp1	protein_coding
35927	70.816673416139	84.338876082817	51.0803468597972	FBgn0003612	Su(var)2-10	Suppressor of variegation 2-10	protein_coding
36750	115.077094301226	84.338876082817	71.5124856037161	FBgn0034051	Mlf	Myelodysplasia/myeloid leukemia factor	protein_coding
38611	48.6864629735956	84.338876082817	43.7831544512547	FBgn0004380	Klp64D	Kinesin-like protein at 64D	protein_coding
39691	35.4083367080695	84.338876082817	42.3237159695462	FBgn0036516	CG7656		protein_coding
39964	28.7692735753065	84.338876082817	13.1349463353764	FBgn0036740	Vps60	Vacuolar protein sorting 60	protein_coding
40843	46.4734419293412	84.338876082817	43.7831544512547	FBgn0037467	Ufl1	UFM1 specific ligase 1	protein_coding
41503	119.503136389735	84.338876082817	52.5397853415057	FBgn0001149	GstD1	Glutathione S transferase D1	protein_coding
46020	663.906313276303	839.555175551678	887.338596878762	FBgn0010488	NAT1	NAT1	protein_coding
39054	666.119334320558	838.596779232555	777.880710750626	FBgn0004244	Rdl	Resistant to dieldrin	protein_coding
317829	79.6687575931564	83.8596779232555	8.75663089025095	FBgn0052026	CG32026		protein_coding
32001	376.213577523238	83.8596779232555	49.6209083780887	FBgn0052672	Atg8a	Autophagy-related 8a	protein_coding
32579	48.6864629735956	83.8596779232555	51.0803468597972	FBgn0000459	disco	disconnected	protein_coding
32820	92.9468838586825	83.8596779232555	100.701255237886	FBgn0008635	betaCOP	Coat Protein (coatomer) beta	protein_coding
33532	64.177610283376	83.8596779232555	53.9992238232142	FBgn0014906	Hydr2	alpha/beta hydrolase2	protein_coding
35376	84.0947996816651	83.8596779232555	128.430586390347	FBgn0040297	Nhe2	Na[+]/H[+] hydrogen exchanger 2	protein_coding
35810	53.1125050621043	83.8596779232555	30.6482081158783	FBgn0033285	CG18449		protein_coding
38185	112.864073256972	83.8596779232555	70.0530471220076	FBgn0035236	CG12004		protein_coding
39013	199.171893982891	83.8596779232555	144.484409689141	FBgn0263930	dally	division abnormally delayed	protein_coding
40610	199.171893982891	83.8596779232555	94.8635013110519	FBgn0004436	Ubc6	Ubiquitin conjugating enzyme 6	protein_coding
42065	46.4734419293412	83.8596779232555	64.2152931951736	FBgn0038478	cal1	chromosome alignment defect 1	protein_coding
42249	68.6036523718847	83.8596779232555	125.51170942693	FBgn0000303	ChAT	Choline acetyltransferase	protein_coding
43182	134.994283699515	83.8596779232555	49.6209083780887	FBgn0039419	CG12290		protein_coding
31751	30.9822946195608	83.3804797636941	67.1341701585906	FBgn0030017	CG2278		protein_coding
31838	66.3906313276303	83.3804797636941	102.160693719594	FBgn0030086	CCT2	Chaperonin containing TCP1 subunit 2	protein_coding
32014	35.4083367080695	83.3804797636941	71.5124856037161	FBgn0030240	CG2202		protein_coding
36278	68.6036523718847	83.3804797636941	65.6747316768821	FBgn0026573	ADD1	ADD domain-containing protein 1	protein_coding
36905	148.272409965041	83.3804797636941	75.8908010488415	FBgn0004580	Cbp53E	Calbindin 53E	protein_coding
38613	88.5208417701738	83.3804797636941	96.3229397927604	FBgn0035601	Uev1A	Ubiquitin-conjugating enzyme variant 1A	protein_coding
38918	19.9171893982891	83.3804797636941	0	FBgn0035855	CG7366		protein_coding
40647	42.0473998408325	83.3804797636941	52.5397853415057	FBgn0264712	CG1172		protein_coding
43493	44.2604208850869	83.3804797636941	23.3510157073359	FBgn0013972	Gycalpha99B	Guanylyl cyclase alpha-subunit at 99B	protein_coding
32574	358.509409169204	828.533617881765	182.429810213561	FBgn0028397	Tob	Transducer of ERBB2	protein_coding
44307	2188.67781276755	820.38724916922	720.962609963995	FBgn0262736	Vha16-1	Vacuolar H[+] ATPase 16kD subunit 1	protein_coding
31384	44.2604208850869	82.9012816041326	102.160693719594	FBgn0029711	Usf	Usf	protein_coding
31970	33.1953156638152	82.9012816041326	71.5124856037161	FBgn0052683	CG32683		protein_coding
3354971	130.568241611006	82.9012816041326	125.51170942693	FBgn0040022	Set1	SET domain containing 1	protein_coding
33782	81.8817786374107	82.9012816041326	100.701255237886	FBgn0002525	Lam	Lamin	protein_coding
33903	97.3729259471911	82.9012816041326	80.269116493967	FBgn0259749	mmy	mummy	protein_coding
34320	61.9645892391216	82.9012816041326	62.7558547134651	FBgn0051712	CG31712		protein_coding
35933	84.0947996816651	82.9012816041326	45.2425929329632	FBgn0086656	shrb	shrub	protein_coding
42306	130.568241611006	82.9012816041326	140.106094244015	FBgn0267975	vib	vibrator	protein_coding
42634	33.1953156638152	82.9012816041326	7.29719240854245	FBgn0038965	mats	mob as tumor suppressor	protein_coding
44390	236.793251735215	82.9012816041326	61.2964162317566	FBgn0021906	RFeSP	Rieske iron-sulfur protein	protein_coding
47767	269.98856739903	82.9012816041326	74.431362567133	FBgn0000370	crc	cryptocephal	protein_coding
53442	55.3255261063586	82.9012816041326	87.5663089025094	FBgn0040273	Spt5	Spt5	protein_coding
33445	123.929178478243	82.4220834445712	70.0530471220076	FBgn0026479	Drp1	Dynamin related protein 1	protein_coding
35594	68.6036523718847	82.4220834445712	105.079570683011	FBgn0265003	koi	klaroid	protein_coding
37080	57.5385471506129	82.4220834445712	75.8908010488415	FBgn0027836	Dgp-1	Dgp-1	protein_coding
38216	30.9822946195608	82.4220834445712	37.9454005244208	FBgn0035262	CG18171		protein_coding
39697	33.1953156638152	82.4220834445712	10.2160693719594	FBgn0036522	Phs	Phaser	protein_coding
43660	44.2604208850869	82.4220834445712	68.5936086402991	FBgn0039808	CG12071		protein_coding
44573	59.7515681948673	82.4220834445712	68.5936086402991	FBgn0013987	MAPk-Ak2	MAP kinase activated protein-kinase-2	protein_coding
31071	427.113061541088	817.03286205229	583.775392683396	FBgn0261444	CG3638		protein_coding
36382	424.900040496834	816.074465733167	650.909562841987	FBgn0022764	Sin3A	Sin3A	protein_coding
40739	668.332355364812	816.074465733167	1093.11942279966	FBgn0003261	Rm62	Rm62	protein_coding
44936	803.326639064327	814.636871254482	760.367448970124	FBgn0264490	Eip93F	Ecdysone-induced protein 93F	protein_coding
31022	391.704724833019	813.199276775798	831.87993457384	FBgn0015288	RpL22	Ribosomal protein L22	protein_coding
46015	458.095356160649	812.720078616236	897.554666250722	FBgn0010473	tutl	turtle	protein_coding
44251	522.272966444025	812.240880456675	1131.06482332408	FBgn0261602	RpL8	Ribosomal protein L8	protein_coding
31588	1086.59333272888	810.324087818429	1234.68495552538	FBgn0014026	RpL7A	Ribosomal protein L7A	protein_coding
2768946	8.85208417701738	81.9428852850097	0	FBgn0053278	CG33278		protein_coding
318952	22.1302104425434	81.9428852850097	0	FBgn0051805	CG31805		protein_coding
32021	33.1953156638152	81.9428852850097	86.106870420801	FBgn0030246	CG1582		protein_coding
32799	110.651052212717	81.9428852850097	106.53900916472	FBgn0083228	Frq2	Frequenin 2	protein_coding
34069	75.2427155046477	81.9428852850097	58.3775392683396	FBgn0027515	CG7115		protein_coding
34341	33.1953156638152	81.9428852850097	115.295640054971	FBgn0265002	CG44153		protein_coding
36732	11.0651052212717	81.9428852850097	45.2425929329632	FBgn0284254	Impbeta11	Importin beta11	protein_coding
37066	44.2604208850869	81.9428852850097	49.6209083780887	FBgn0284221	Sema5c	Semaphorin 5c	protein_coding
37344	68.6036523718847	81.9428852850097	37.9454005244208	FBgn0034542	Fem-1	Fem-1	protein_coding
39649	42.0473998408325	81.9428852850097	0	FBgn0036482	CG13457		protein_coding
41678	48.6864629735956	81.9428852850097	81.7285549756755	FBgn0002937	ninaB	neither inactivation nor afterpotential B	protein_coding
42801	50.8994840178499	81.9428852850097	35.0265235610038	FBgn0039109	CG10365		protein_coding
10178782	223.515125469689	81.4636871254482	51.0803468597972	FBgn0062978	CG31808		protein_coding
31079	50.8994840178499	81.4636871254482	75.8908010488415	FBgn0024362	Naa30A	N(alpha)-acetyltransferase 30 A	protein_coding
32595	194.745851894382	81.4636871254482	91.9446243476349	FBgn0004432	Cyp1	Cyclophilin 1	protein_coding
33529	59.7515681948673	81.4636871254482	52.5397853415057	FBgn0011648	Mad	Mothers against dpp	protein_coding
34044	143.846367876532	81.4636871254482	86.106870420801	FBgn0041182	Tep2	Thioester-containing protein 2	protein_coding
34756	37.6213577523239	81.4636871254482	17.5132617805019	FBgn0032520	CG10859		protein_coding
34984	174.828662496093	81.4636871254482	51.0803468597972	FBgn0032586	Tpr2	Tetratricopeptide repeat protein 2	protein_coding
35047	95.1599049029368	81.4636871254482	93.4040628293434	FBgn0260632	dl	dorsal	protein_coding
38077	6.63906313276303	81.4636871254482	20.4321387439189	FBgn0035148	CG3402		protein_coding
38744	77.455736548902	81.4636871254482	58.3775392683396	FBgn0035710	SP1173	SP1173	protein_coding
38945	68.6036523718847	81.4636871254482	110.917324609845	FBgn0035879	GAPcenA	GTPase activating protein and centrosome-associated	protein_coding
40168	101.7989680357	81.4636871254482	68.5936086402991	FBgn0262518	Rab8	Rab8	protein_coding
40837	188.106788761619	81.4636871254482	37.9454005244208	FBgn0026563	CG1979		protein_coding
42357	61.9645892391216	81.4636871254482	72.9719240854245	FBgn0038735	MICU3	Mitochondrial calcium uptake 3	protein_coding
42953	37.6213577523239	81.4636871254482	17.5132617805019	FBgn0039226	Ude	Uracil-DNA degrading factor	protein_coding
44843	81.8817786374107	81.4636871254482	121.133393981805	FBgn0002945	nkd	naked cuticle	protein_coding
32340	420.473998408325	809.365691499306	939.878382220268	FBgn0003218	rdgB	retinal degeneration B	protein_coding
41955	411.621914231308	807.928097020622	888.798035360471	FBgn0026059	Mhcl	Myosin heavy chain-like	protein_coding
39613	411.621914231308	807.44889886106	659.666193732238	FBgn0036451	Helz	Helicase with zinc finger	protein_coding
2768852	683.823502674592	805.052908063253	809.988357348212	FBgn0260934	par-1	par-1	protein_coding
31026	53.1125050621043	80.9844889658868	84.6474319390925	FBgn0025621	CG16989		protein_coding
32020	42.0473998408325	80.9844889658868	75.8908010488415	FBgn0017561	Ork1	Open rectifier K[+] channel 1	protein_coding
35841	343.018261859423	80.9844889658868	106.53900916472	FBgn0033308	CG8736		protein_coding
36615	53.1125050621043	80.9844889658868	75.8908010488415	FBgn0010397	LamC	Lamin C	protein_coding
37932	19.9171893982891	80.9844889658868	39.4048390061293	FBgn0035033	CG3548		protein_coding
38321	42.0473998408325	80.9844889658868	64.2152931951736	FBgn0016794	dos	daughter of sevenless	protein_coding
40126	79.6687575931564	80.9844889658868	5.83775392683396	FBgn0260461	Rcd7	Reduction in Cnn dots 7	protein_coding
40150	199.171893982891	80.9844889658868	35.0265235610038	FBgn0260653	serp	serpentine	protein_coding
41037	86.3078207259194	80.9844889658868	18.9727002622104	FBgn0037616	CG8136		protein_coding
50073	77.455736548902	80.9844889658868	65.6747316768821	FBgn0040600	CG13631		protein_coding
326159	59.7515681948673	80.5052908063253	1.45943848170849	FBgn0051773	CG31773		protein_coding
35956	86.3078207259194	80.5052908063253	74.431362567133	FBgn0033402	Myd88	Myd88	protein_coding
38798	59.7515681948673	80.5052908063253	51.0803468597972	FBgn0012058	Cdc27	Cell division cycle 27	protein_coding
39069	24.3432314867978	80.5052908063253	29.1887696341698	FBgn0035981	CG4452		protein_coding
39446	75.2427155046477	80.5052908063253	49.6209083780887	FBgn0036305	CG10984		protein_coding
40127	81.8817786374107	80.5052908063253	124.052270945222	FBgn0262517	Ltn1	Listerin E3 ubiquitin protein ligase 1	protein_coding
42954	77.455736548902	80.5052908063253	80.269116493967	FBgn0039227	polybromo	polybromo	protein_coding
43088	79.6687575931564	80.5052908063253	18.9727002622104	FBgn0261287	ymp	yellow-emperor	protein_coding
44438	28.7692735753065	80.5052908063253	99.2418167561774	FBgn0024556	mEFTu1	mitochondrial translation elongation factor Tu 1	protein_coding
48450	50.8994840178499	80.5052908063253	74.431362567133	FBgn0000454	Dip-B	Dipeptidase B	protein_coding
31840	28.7692735753065	80.0260926467639	110.917324609845	FBgn0004856	Bx42	Bx42	protein_coding
32666	37.6213577523239	80.0260926467639	58.3775392683396	FBgn0030790	CG4768		protein_coding
34542	59.7515681948673	80.0260926467639	107.998447646428	FBgn0032341	Reps	RALBP1 associated Eps domain containing	protein_coding
35144	50.8994840178499	80.0260926467639	43.7831544512547	FBgn0032719	CG17321		protein_coding
35425	95.1599049029368	80.0260926467639	147.403286652558	FBgn0086779	step	steppke	protein_coding
38351	15.4911473097804	80.0260926467639	0	FBgn0035380	CG9970		protein_coding
40743	15.4911473097804	80.0260926467639	0	FBgn0037398	CG15580		protein_coding
42171	95.1599049029368	80.0260926467639	160.538232987934	FBgn0261532	cdm	cadmus	protein_coding
43334	73.0296944603934	80.0260926467639	119.673955500096	FBgn0005659	Ets98B	Ets at 98B	protein_coding
10178923	0	8.62556687210628	0	FBgn0261807	CG42753		protein_coding
12798319	15.4911473097804	8.62556687210628	4.37831544512547	FBgn0263336	lncRNA:CR43417	long non-coding RNA:CR43417	ncRNA
19835328	4.42604208850869	8.62556687210628	0	FBgn0267243	asRNA:CR45683	antisense RNA:CR45683	ncRNA
19835478	2.21302104425434	8.62556687210628	0	FBgn0265255	lncRNA:CR44269	long non-coding RNA:CR44269	ncRNA
246497	2.21302104425434	8.62556687210628	10.2160693719594	FBgn0061198	HSPC300	Haematopoietic stem/progenitor cell protein 300	protein_coding
246553	26.5562525310521	8.62556687210628	2.91887696341698	FBgn0050345	CG30345		protein_coding
246614	30.9822946195608	8.62556687210628	7.29719240854245	FBgn0050438	Ugt50B3	UDP-glycosyltransferase family 50 member B3	protein_coding
246651	0	8.62556687210628	23.3510157073359	FBgn0050495	CG30495		protein_coding
26067078	6.63906313276303	8.62556687210628	0	FBgn0283439	CG46281		protein_coding
2768730	66.3906313276303	8.62556687210628	0	FBgn0040775	CG12158		protein_coding
31254	0	8.62556687210628	0	FBgn0024993	CG2662		protein_coding
31366	0	8.62556687210628	21.8915772256274	FBgn0029697	CG15570		protein_coding
31647	8.85208417701738	8.62556687210628	24.8104541890443	FBgn0000330	cm	carmine	protein_coding
317946	13.2781262655261	8.62556687210628	2.91887696341698	FBgn0052267	CG32267		protein_coding
318235	0	8.62556687210628	0	FBgn0052829	CG32829		protein_coding
31855	4.42604208850869	8.62556687210628	0	FBgn0030099	CG12056		protein_coding
318605	13.2781262655261	8.62556687210628	0	FBgn0051141	CG31141		protein_coding
318666	13.2781262655261	8.62556687210628	2.91887696341698	FBgn0051294	CG31294		protein_coding
31898	4.42604208850869	8.62556687210628	2.91887696341698	FBgn0030137	CG15317		protein_coding
319021	24.3432314867978	8.62556687210628	8.75663089025095	FBgn0051910	CG31910		protein_coding
319042	11.0651052212717	8.62556687210628	5.83775392683396	FBgn0051949	CG31949		protein_coding
31913	15.4911473097804	8.62556687210628	46.7020314146717	FBgn0020378	Sp1	Sp1	protein_coding
31918	8.85208417701738	8.62556687210628	24.8104541890443	FBgn0052695	CG32695		protein_coding
32532	61.9645892391216	8.62556687210628	2.91887696341698	FBgn0030693	CG8974		protein_coding
326138	2.21302104425434	8.62556687210628	0	FBgn0051431	CG31431		protein_coding
32882	4.42604208850869	8.62556687210628	36.4859620427123	FBgn0030970	CG7326		protein_coding
32958	4.42604208850869	8.62556687210628	0	FBgn0031040	CG14210		protein_coding
33004	2.21302104425434	8.62556687210628	13.1349463353764	FBgn0031080	CG12655		protein_coding
33068	8.85208417701738	8.62556687210628	0	FBgn0261624	I-3	Inhibitor-3	protein_coding
33134	4.42604208850869	8.62556687210628	20.4321387439189	FBgn0031189	CG14618		protein_coding
33182	6.63906313276303	8.62556687210628	2.91887696341698	FBgn0031231	mRpL10	mitochondrial ribosomal protein L10	protein_coding
33319	22.1302104425434	8.62556687210628	0	FBgn0026141	Cdlc2	Cytoplasmic dynein light chain 2	protein_coding
33398	0	8.62556687210628	1.45943848170849	FBgn0031398	daed	daedalus	protein_coding
33545	2.21302104425434	8.62556687210628	4.37831544512547	FBgn0031520	CG8837		protein_coding
33607	8.85208417701738	8.62556687210628	17.5132617805019	FBgn0003430	slp1	sloppy paired 1	protein_coding
33826	15.4911473097804	8.62556687210628	8.75663089025095	FBgn0031753	CG13999		protein_coding
33884	13.2781262655261	8.62556687210628	0	FBgn0031800	CG9497		protein_coding
33972	0	8.62556687210628	23.3510157073359	FBgn0031872	ihog	interference hedgehog	protein_coding
34142	2.21302104425434	8.62556687210628	8.75663089025095	FBgn0032020	strat	stratum	protein_coding
34164	6.63906313276303	8.62556687210628	0	FBgn0032039	CG13385		protein_coding
34196	6.63906313276303	8.62556687210628	4.37831544512547	FBgn0032059	PrBP	Prenyl-binding protein	protein_coding
34516	11.0651052212717	8.62556687210628	17.5132617805019	FBgn0032321	YL-1	YL-1	protein_coding
34584	26.5562525310521	8.62556687210628	0	FBgn0032370	CG12307		protein_coding
34587	17.7041683540348	8.62556687210628	17.5132617805019	FBgn0032373	Vha100-5	Vacuolar H[+] ATPase 100kD subunit 5	protein_coding
34991	8.85208417701738	8.62556687210628	0	FBgn0032593	Trpgamma	Transient receptor potential cation channel gamma	protein_coding
35226	17.7041683540348	8.62556687210628	56.9181007866311	FBgn0032785	CG10026		protein_coding
35243	4.42604208850869	8.62556687210628	0	FBgn0051697	CG31697		protein_coding
35712	8.85208417701738	8.62556687210628	0	FBgn0033209	CG12107		protein_coding
35754	24.3432314867978	8.62556687210628	17.5132617805019	FBgn0033241	CG2915		protein_coding
35767	2.21302104425434	8.62556687210628	1.45943848170849	FBgn0013308	Odc2	Ornithine decarboxylase 2	protein_coding
35827	24.3432314867978	8.62556687210628	10.2160693719594	FBgn0033294	Mal-A4	Maltase A4	protein_coding
35888	6.63906313276303	8.62556687210628	5.83775392683396	FBgn0033347	CG8248		protein_coding
35899	22.1302104425434	8.62556687210628	21.8915772256274	FBgn0033357	Tom7	Translocase of outer membrane 7	protein_coding
35985	11.0651052212717	8.62556687210628	27.7293311524613	FBgn0033427	Smyd4-1	SET and MYND domain containing, class 4, member 1	protein_coding
36103	4.42604208850869	8.62556687210628	0	FBgn0033523	CG12895		protein_coding
36682	6.63906313276303	8.62556687210628	10.2160693719594	FBgn0033995	GPHR	Golgi pH Regulator	protein_coding
37013	30.9822946195608	8.62556687210628	0	FBgn0034263	CG10934		protein_coding
37106	28.7692735753065	8.62556687210628	11.6755078536679	FBgn0034335	GstE1	Glutathione S transferase E1	protein_coding
37412	6.63906313276303	8.62556687210628	14.5943848170849	FBgn0034599	hng1	hinge1	protein_coding
37599	26.5562525310521	8.62556687210628	20.4321387439189	FBgn0034761	CG4250		protein_coding
37708	13.2781262655261	8.62556687210628	21.8915772256274	FBgn0034859	CG3520		protein_coding
37763	11.0651052212717	8.62556687210628	0	FBgn0034904	CG15800		protein_coding
37811	0	8.62556687210628	0	FBgn0034940	CG16787		protein_coding
37938	8.85208417701738	8.62556687210628	39.4048390061293	FBgn0035039	Adck1	aarF domain containing kinase 1	protein_coding
38075	13.2781262655261	8.62556687210628	10.2160693719594	FBgn0016715	Reg-2	Rhythmically expressed gene 2	protein_coding
38092	22.1302104425434	8.62556687210628	0	FBgn0035161	CG13898		protein_coding
38254	0	8.62556687210628	0	FBgn0261723	Dbx	Dbx	protein_coding
38467	13.2781262655261	8.62556687210628	0	FBgn0035480	CG14984		protein_coding
38632	8.85208417701738	8.62556687210628	8.75663089025095	FBgn0035619	Alp10	Alkaline phosphatase 10	protein_coding
38982	11.0651052212717	8.62556687210628	0	FBgn0017430	Nelf-E	Negative elongation factor E	protein_coding
39157	4.42604208850869	8.62556687210628	0	FBgn0015618	Cdk8	Cyclin-dependent kinase 8	protein_coding
39179	17.7041683540348	8.62556687210628	0	FBgn0262007	CG42825		protein_coding
39406	11.0651052212717	8.62556687210628	0	FBgn0052105	Lmx1a	LIM homeobox transcription factor 1 alpha	protein_coding
39504	2.21302104425434	8.62556687210628	0	FBgn0036356	CG10222		protein_coding
39670	42.0473998408325	8.62556687210628	5.83775392683396	FBgn0036501	CG7272		protein_coding
39910	6.63906313276303	8.62556687210628	0	FBgn0036691	beg	bad egg	protein_coding
39949	24.3432314867978	8.62556687210628	56.9181007866311	FBgn0036727	SecCl	Secretory chloride channel	protein_coding
40001	0	8.62556687210628	13.1349463353764	FBgn0036774	mRpS26	mitochondrial ribosomal protein S26	protein_coding
40291	8.85208417701738	8.62556687210628	23.3510157073359	FBgn0037018	CG4042		protein_coding
40476	42.0473998408325	8.62556687210628	32.1076465975868	FBgn0037171	CG14459		protein_coding
40754	4.42604208850869	8.62556687210628	0	FBgn0037408	NPFR	Neuropeptide F receptor	protein_coding
40961	15.4911473097804	8.62556687210628	7.29719240854245	FBgn0037551	Arl8	ADP ribosylation factor-like 8	protein_coding
41029	13.2781262655261	8.62556687210628	4.37831544512547	FBgn0037609	CG9773		protein_coding
41197	17.7041683540348	8.62556687210628	7.29719240854245	FBgn0037749	CG9471		protein_coding
41239	11.0651052212717	8.62556687210628	1.45943848170849	FBgn0266721	gammaSnap2	gamma Soluble NSF attachment protein 2	protein_coding
41286	13.2781262655261	8.62556687210628	8.75663089025095	FBgn0004841	TkR86C	Tachykinin-like receptor at 86C	protein_coding
41295	15.4911473097804	8.62556687210628	17.5132617805019	FBgn0037834	Art1	Arginine methyltransferase 1	protein_coding
41522	11.0651052212717	8.62556687210628	27.7293311524613	FBgn0038039	CG5196		protein_coding
41862	8.85208417701738	8.62556687210628	1.45943848170849	FBgn0021750	SerRS-m	Seryl-tRNA synthetase, mitochondrial	protein_coding
41892	2.21302104425434	8.62556687210628	0	FBgn0038345	CG5213		protein_coding
41985	6.63906313276303	8.62556687210628	0	FBgn0259917	CG42446		protein_coding
42230	19.9171893982891	8.62556687210628	0	FBgn0038627	CG7694		protein_coding
42240	13.2781262655261	8.62556687210628	8.75663089025095	FBgn0261065	Cpsf73	Cleavage and polyadenylation specificity factor 73	protein_coding
42309	2.21302104425434	8.62556687210628	0	FBgn0038692	Gdn1	Gdown1	protein_coding
42376	8.85208417701738	8.62556687210628	1.45943848170849	FBgn0038752	CG4462		protein_coding
42457	2.21302104425434	8.62556687210628	0	FBgn0265606	Prosalpha4T1	Proteasome alpha4 subunit, Testis-specific 1	protein_coding
42478	30.9822946195608	8.62556687210628	24.8104541890443	FBgn0038842	hdly	hadley	protein_coding
42865	24.3432314867978	8.62556687210628	24.8104541890443	FBgn0039155	Kal1	Kallmann syndrome 1	protein_coding
43112	22.1302104425434	8.62556687210628	0	FBgn0039368	CG17196		protein_coding
43255	8.85208417701738	8.62556687210628	4.37831544512547	FBgn0039478	Nep5	Neprilysin 5	protein_coding
43710	17.7041683540348	8.62556687210628	0	FBgn0039846	PNPase	Polynucleotide phosphorylase	protein_coding
43746	6.63906313276303	8.62556687210628	10.2160693719594	FBgn0270927	betaGlu	beta glucuronidase	protein_coding
4379890	8.85208417701738	8.62556687210628	2.91887696341698	FBgn0083945	CG34109		protein_coding
43835	6.63906313276303	8.62556687210628	2.91887696341698	FBgn0039932	fuss	fussel	protein_coding
49529	6.63906313276303	8.62556687210628	0	FBgn0011239	ms(2)35Ci	male sterile (2) 35Ci	protein_coding
5740831	11.0651052212717	8.62556687210628	0	FBgn0085196	CG34167		protein_coding
59169	4.42604208850869	8.62556687210628	0	FBgn0042131	CG18808		protein_coding
14462520	8.85208417701738	8.14636871254482	0	FBgn0264429	lncRNA:CR43847	long non-coding RNA:CR43847	ncRNA
14462585	6.63906313276303	8.14636871254482	1.45943848170849	FBgn0263774	CG43691		protein_coding
19835062	11.0651052212717	8.14636871254482	1.45943848170849	FBgn0265419	lncRNA:CR44331	long non-coding RNA:CR44331	ncRNA
26067039	8.85208417701738	8.14636871254482	10.2160693719594	FBgn0083068	CG33947		protein_coding
261614	8.85208417701738	8.14636871254482	0	FBgn0051867	CG31867		protein_coding
31005	4.42604208850869	8.14636871254482	30.6482081158783	FBgn0029529	CG13365		protein_coding
31188	4.42604208850869	8.14636871254482	8.75663089025095	FBgn0005670	Cyp4d1	Cytochrome P450-4d1	protein_coding
31227	2.21302104425434	8.14636871254482	7.29719240854245	FBgn0001150	gt	giant	protein_coding
31316	8.85208417701738	8.14636871254482	8.75663089025095	FBgn0029662	CG12206		protein_coding
31426	15.4911473097804	8.14636871254482	4.37831544512547	FBgn0061196	CG15468		protein_coding
31797	0	8.14636871254482	1.45943848170849	FBgn0030051	spirit	Serine Protease Immune Response Integrator	protein_coding
318193	13.2781262655261	8.14636871254482	1.45943848170849	FBgn0052756	CG32756		protein_coding
31835	8.85208417701738	8.14636871254482	13.1349463353764	FBgn0052707	APC4	Anaphase Promoting Complex subunit 4	protein_coding
31845	4.42604208850869	8.14636871254482	32.1076465975868	FBgn0030092	fh	frataxin	protein_coding
318857	2.21302104425434	8.14636871254482	0	FBgn0053082	Rpp21	Ribonuclease P/MRP subunit p21	protein_coding
32144	4.42604208850869	8.14636871254482	20.4321387439189	FBgn0030345	CG1847		protein_coding
32151	11.0651052212717	8.14636871254482	0	FBgn0030352	sicily	severe impairment of CI with lengthened youth	protein_coding
32272	0	8.14636871254482	13.1349463353764	FBgn0030460	Coq5	Coenzyme Q5	protein_coding
32334	11.0651052212717	8.14636871254482	13.1349463353764	FBgn0030518	CG11134		protein_coding
32342	4.42604208850869	8.14636871254482	10.2160693719594	FBgn0030522	CG11103		protein_coding
32416	11.0651052212717	8.14636871254482	0	FBgn0030590	CG9518		protein_coding
32489	4.42604208850869	8.14636871254482	1.45943848170849	FBgn0030654	CG15643		protein_coding
32564	6.63906313276303	8.14636871254482	13.1349463353764	FBgn0030717	Slc25A46a	Solute carrier family 25 member 46a	protein_coding
326223	8.85208417701738	8.14636871254482	14.5943848170849	FBgn0052574	Twdlalpha	Tweedlealpha	protein_coding
32645	11.0651052212717	8.14636871254482	0	FBgn0000152	Axs	Abnormal X segregation	protein_coding
32827	2.21302104425434	8.14636871254482	7.29719240854245	FBgn0030921	CG6290		protein_coding
33006	4.42604208850869	8.14636871254482	0	FBgn0031082	CG17003		protein_coding
33183	4.42604208850869	8.14636871254482	0	FBgn0031232	CG11617		protein_coding
33229	6.63906313276303	8.14636871254482	10.2160693719594	FBgn0005660	Ets21C	Ets at 21C	protein_coding
33244	0	8.14636871254482	1.45943848170849	FBgn0031273	CG2839		protein_coding
33360	8.85208417701738	8.14636871254482	0	FBgn0031367	c-cup	calcutta cup	protein_coding
33521	11.0651052212717	8.14636871254482	0	FBgn0031500	CG17221		protein_coding
3355041	6.63906313276303	8.14636871254482	5.83775392683396	FBgn0020660	eIF4B	eukaryotic translation initiation factor 4B	protein_coding
33679	0	8.14636871254482	30.6482081158783	FBgn0031630	CG15629		protein_coding
33820	4.42604208850869	8.14636871254482	10.2160693719594	FBgn0031749	CG14000		protein_coding
33922	6.63906313276303	8.14636871254482	21.8915772256274	FBgn0031834	CG13766		protein_coding
34144	0	8.14636871254482	0	FBgn0032022	CG14275		protein_coding
34269	4.42604208850869	8.14636871254482	0	FBgn0032124	CG17855		protein_coding
34318	0	8.14636871254482	0	FBgn0032163	TbCMF46	TbCMF46	protein_coding
34359	39.8343787965782	8.14636871254482	2.91887696341698	FBgn0250843	Prosalpha6	Proteasome alpha6 subunit	protein_coding
34480	6.63906313276303	8.14636871254482	0	FBgn0032293	Dpy-30L1	Dpy-30-like 1	protein_coding
34786	44.2604208850869	8.14636871254482	11.6755078536679	FBgn0027844	CAH1	Carbonic anhydrase 1	protein_coding
34864	15.4911473097804	8.14636871254482	0	FBgn0032553	CG4480		protein_coding
34879	4.42604208850869	8.14636871254482	8.75663089025095	FBgn0041713	yellow-c	yellow-c	protein_coding
34903	11.0651052212717	8.14636871254482	0	FBgn0001981	esg	escargot	protein_coding
35195	8.85208417701738	8.14636871254482	0	FBgn0086446	DCTN6-p27	Dynactin 6, p27 subunit	protein_coding
35261	8.85208417701738	8.14636871254482	8.75663089025095	FBgn0032816	Nf-YB	Nuclear factor Y-box B	protein_coding
35519	0	8.14636871254482	0	FBgn0263109	CG43366		protein_coding
35855	8.85208417701738	8.14636871254482	4.37831544512547	FBgn0033321	CG8738		protein_coding
36089	37.6213577523239	8.14636871254482	46.7020314146717	FBgn0026403	Ndg	Nidogen/entactin	protein_coding
36540	22.1302104425434	8.14636871254482	14.5943848170849	FBgn0033883	CG16935		protein_coding
36624	13.2781262655261	8.14636871254482	32.1076465975868	FBgn0033949	Had2	beta Hydroxy acid dehydrogenase 2	protein_coding
36854	11.0651052212717	8.14636871254482	18.9727002622104	FBgn0016131	Cdk4	Cyclin-dependent kinase 4	protein_coding
36858	4.42604208850869	8.14636871254482	16.0538232987934	FBgn0034143	CG8303		protein_coding
36955	24.3432314867978	8.14636871254482	10.2160693719594	FBgn0034215	Mtap	Methylthioadenosine phosphorylase	protein_coding
37075	4.42604208850869	8.14636871254482	1.45943848170849	FBgn0034307	CG10914		protein_coding
37089	13.2781262655261	8.14636871254482	33.5670850792953	FBgn0000658	fj	four-jointed	protein_coding
37090	8.85208417701738	8.14636871254482	7.29719240854245	FBgn0266420	Ote	Otefin	protein_coding
37111	22.1302104425434	8.14636871254482	13.1349463353764	FBgn0063494	GstE6	Glutathione S transferase E6	protein_coding
37224	15.4911473097804	8.14636871254482	4.37831544512547	FBgn0034439	CG10062		protein_coding
37229	2.21302104425434	8.14636871254482	10.2160693719594	FBgn0034443	cer	crammer	protein_coding
37560	6.63906313276303	8.14636871254482	8.75663089025095	FBgn0034726	Mes4	Mesoderm-expressed 4	protein_coding
3771786	90.7338628144281	8.14636871254482	24.8104541890443	FBgn0065055	snoRNA:Psi28S-2648		snoRNA
3771790	6.63906313276303	8.14636871254482	0	FBgn0062928	hpRNA:CR33940	hairpin RNA:CR33940	ncRNA
3772392	48.6864629735956	8.14636871254482	65.6747316768821	FBgn0004191	snRNA:U2:34ABa	small nuclear RNA U2 at 34AB a	snRNA
37736	6.63906313276303	8.14636871254482	0	FBgn0034882	Eglp1	Entomoglyceroporin 1	protein_coding
37748	11.0651052212717	8.14636871254482	4.37831544512547	FBgn0016762	angel	angel	protein_coding
37856	39.8343787965782	8.14636871254482	0	FBgn0034974	CG16786		protein_coding
37901	4.42604208850869	8.14636871254482	1.45943848170849	FBgn0035006	CG4563		protein_coding
38083	4.42604208850869	8.14636871254482	20.4321387439189	FBgn0035154	hiro	highroad	protein_coding
38233	8.85208417701738	8.14636871254482	1.45943848170849	FBgn0035273	CG12020		protein_coding
38374	2.21302104425434	8.14636871254482	1.45943848170849	FBgn0035401	Alg2	ALG2, alpha-1,3/1,6-mannosyltransferase	protein_coding
38600	2.21302104425434	8.14636871254482	0	FBgn0035590	Prpk	p53-related protein kinase	protein_coding
38732	2.21302104425434	8.14636871254482	7.29719240854245	FBgn0261801	CG42747		protein_coding
38758	6.63906313276303	8.14636871254482	0	FBgn0035722	CG10075		protein_coding
38851	8.85208417701738	8.14636871254482	0	FBgn0035799	CG14838		protein_coding
3885589	6.63906313276303	8.14636871254482	0	FBgn0054021	CG34021		protein_coding
38887	6.63906313276303	8.14636871254482	0	FBgn0035829	HP4	Heterochromatin protein 4	protein_coding
39000	4.42604208850869	8.14636871254482	5.83775392683396	FBgn0000358	Cp19	Chorion protein 19	protein_coding
39090	4.42604208850869	8.14636871254482	0	FBgn0260859	Bet3	Blocked early in transport 3	protein_coding
39253	13.2781262655261	8.14636871254482	2.91887696341698	FBgn0036135	mRpL2	mitochondrial ribosomal protein L2	protein_coding
39346	4.42604208850869	8.14636871254482	0	FBgn0036220	CG5897		protein_coding
39727	2.21302104425434	8.14636871254482	2.91887696341698	FBgn0052150	meru	meru	protein_coding
40016	0	8.14636871254482	0	FBgn0036786	skl	sickle	protein_coding
40085	19.9171893982891	8.14636871254482	32.1076465975868	FBgn0036848	Naxd	NAD(P)HX dehydratase	protein_coding
40119	2.21302104425434	8.14636871254482	0	FBgn0036877	CG9452		protein_coding
40157	19.9171893982891	8.14636871254482	20.4321387439189	FBgn0260874	Ir76a	Ionotropic receptor 76a	protein_coding
40298	0	8.14636871254482	0	FBgn0037023	CG3698		protein_coding
40308	30.9822946195608	8.14636871254482	2.91887696341698	FBgn0027055	CSN3	COP9 signalosome subunit 3	protein_coding
40316	4.42604208850869	8.14636871254482	0	FBgn0037037	CG10588		protein_coding
40708	11.0651052212717	8.14636871254482	13.1349463353764	FBgn0037370	CG1236		protein_coding
41000	15.4911473097804	8.14636871254482	2.91887696341698	FBgn0037583	CG9684		protein_coding
41071	8.85208417701738	8.14636871254482	1.45943848170849	FBgn0037647	RagA-B	Ras-related GTP binding A/B	protein_coding
41174	19.9171893982891	8.14636871254482	0	FBgn0028997	nmdyn-D7	nmdyn-D7	protein_coding
41198	6.63906313276303	8.14636871254482	26.2698926707528	FBgn0037750	Whamy	WHAMM and JMY related	protein_coding
41250	8.85208417701738	8.14636871254482	17.5132617805019	FBgn0037798	CG12817		protein_coding
41284	15.4911473097804	8.14636871254482	0	FBgn0037827	CG4073		protein_coding
41417	28.7692735753065	8.14636871254482	4.37831544512547	FBgn0037942	CG14721		protein_coding
41483	6.63906313276303	8.14636871254482	5.83775392683396	FBgn0263755	Su(var)3-9	Suppressor of variegation 3-9	protein_coding
41882	11.0651052212717	8.14636871254482	4.37831544512547	FBgn0038337	CG6125		protein_coding
41991	6.63906313276303	8.14636871254482	0	FBgn0038426	mRpS33	mitochondrial ribosomal protein S33	protein_coding
42008	13.2781262655261	8.14636871254482	4.37831544512547	FBgn0028381	Decay	Death executioner caspase related to Apopain/Yama	protein_coding
42031	0	8.14636871254482	11.6755078536679	FBgn0038455	CG14907		protein_coding
42034	6.63906313276303	8.14636871254482	4.37831544512547	FBgn0003944	Ubx	Ultrabithorax	protein_coding
42129	2.21302104425434	8.14636871254482	0	FBgn0051249	CG31249		protein_coding
42184	0	8.14636871254482	0	FBgn0038586	CG7168		protein_coding
42232	19.9171893982891	8.14636871254482	7.29719240854245	FBgn0038629	CG14304		protein_coding
42426	11.0651052212717	8.14636871254482	0	FBgn0038799	MFS9	Major Facilitator Superfamily Transporter 9	protein_coding
42517	8.85208417701738	8.14636871254482	0	FBgn0038869	Smyd5	SET and MYND domain containing, class 5	protein_coding
42608	8.85208417701738	8.14636871254482	14.5943848170849	FBgn0263117	CG34377		protein_coding
42622	19.9171893982891	8.14636871254482	17.5132617805019	FBgn0038953	CG18596		protein_coding
42877	24.3432314867978	8.14636871254482	2.91887696341698	FBgn0039165	CG6204		protein_coding
43003	17.7041683540348	8.14636871254482	4.37831544512547	FBgn0039269	veli	veli	protein_coding
43236	13.2781262655261	8.14636871254482	1.45943848170849	FBgn0004510	Ets97D	Ets at 97D	protein_coding
43295	2.21302104425434	8.14636871254482	0	FBgn0039510	CG3339		protein_coding
43506	13.2781262655261	8.14636871254482	7.29719240854245	FBgn0039691	IntS11	Integrator 11	protein_coding
43530	4.42604208850869	8.14636871254482	8.75663089025095	FBgn0039711	CG7824		protein_coding
43541	6.63906313276303	8.14636871254482	13.1349463353764	FBgn0039722	Capa	Capability	protein_coding
43610	6.63906313276303	8.14636871254482	0	FBgn0039766	CG15536		protein_coding
43703	2.21302104425434	8.14636871254482	7.29719240854245	FBgn0039840	pHCl-2	pH-sensitive chloride channel 2	protein_coding
43743	8.85208417701738	8.14636871254482	17.5132617805019	FBgn0017448	CG2187		protein_coding
4379889	17.7041683540348	8.14636871254482	5.83775392683396	FBgn0083970	CG34134		protein_coding
47763	11.0651052212717	8.14636871254482	11.6755078536679	FBgn0000015	Abd-B	Abdominal B	protein_coding
49425	11.0651052212717	8.14636871254482	11.6755078536679	FBgn0001995	mRpL4	mitochondrial ribosomal protein L4	protein_coding
50075	8.85208417701738	8.14636871254482	4.37831544512547	FBgn0040602	CG14545		protein_coding
50236	26.5562525310521	8.14636871254482	0	FBgn0040763	CG18336		protein_coding
50350	4.42604208850869	8.14636871254482	5.83775392683396	FBgn0040877	CG12994		protein_coding
50428	26.5562525310521	8.14636871254482	5.83775392683396	FBgn0266666	Sem1	Suppressor of exocyst mutations 1	protein_coding
41392	232.367209646706	794.03135039334	151.781602097683	FBgn0051363	Jupiter	Jupiter	protein_coding
32646	79.6687575931564	79.5468944872024	87.5663089025094	FBgn0259923	Sep4	Septin 4	protein_coding
33049	39.8343787965782	79.5468944872024	147.403286652558	FBgn0031119	CG1812		protein_coding
33085	134.994283699515	79.5468944872024	143.024971207432	FBgn0052512	CG32512		protein_coding
35672	19.9171893982891	79.5468944872024	10.2160693719594	FBgn0033177	CG11141		protein_coding
36703	46.4734419293412	79.5468944872024	126.971147908639	FBgn0034013	unc-5	unc-5	protein_coding
37314	146.059388920787	79.5468944872024	159.078794506226	FBgn0034512	CG18067		protein_coding
37874	77.455736548902	79.5468944872024	71.5124856037161	FBgn0266083	ocm	over compensating males	protein_coding
39391	137.207304743769	79.5468944872024	77.35023953055	FBgn0036262	CG6910		protein_coding
41184	84.0947996816651	79.5468944872024	65.6747316768821	FBgn0037736	side-VII	sidestep VII	protein_coding
43439	46.4734419293412	79.5468944872024	36.4859620427123	FBgn0005596	yem	yemanuclein	protein_coding
44096	61.9645892391216	79.5468944872024	45.2425929329632	FBgn0024179	wit	wishful thinking	protein_coding
33952	192.532830850128	79.0676963276409	58.3775392683396	FBgn0015776	nrv1	nervana 1	protein_coding
34237	73.0296944603934	79.0676963276409	150.322163615975	FBgn0052982	CG32982		protein_coding
35321	55.3255261063586	79.0676963276409	20.4321387439189	FBgn0032869	CG17470		protein_coding
38493	112.864073256972	79.0676963276409	64.2152931951736	FBgn0004574	Rop	Ras opposite	protein_coding
41674	35.4083367080695	79.0676963276409	36.4859620427123	FBgn0038168	omd	oocyte maintenance defects	protein_coding
5740252	969.303217383403	781.09300008518	938.41894373856	FBgn0085436	Not1	Not1	protein_coding
246538	92.9468838586825	78.5884981680795	83.187993457384	FBgn0264273	Sema2b	Semaphorin 2b	protein_coding
31915	59.7515681948673	78.5884981680795	74.431362567133	FBgn0052698	CARPB	Carbonic anhydrase-related protein B	protein_coding
40655	70.816673416139	78.5884981680795	97.7823782744689	FBgn0037329	POLDIP2	Polymerase (DNA-directed), delta interacting protein 2	protein_coding
40901	95.1599049029368	78.5884981680795	112.376763091554	FBgn0015575	alpha-Est7	alpha-Esterase-7	protein_coding
42735	42.0473998408325	78.5884981680795	59.8369777500481	FBgn0039056	CenB1A	Centaurin beta 1A	protein_coding
43494	141.633346832278	78.5884981680795	90.4851858659264	FBgn0039682	Obp99c	Odorant-binding protein 99c	protein_coding
43639	84.0947996816651	78.5884981680795	53.9992238232142	FBgn0039792	CG2267		protein_coding
31589	28.7692735753065	78.109300008518	18.9727002622104	FBgn0000524	dx	deltex	protein_coding
31782	97.3729259471911	78.109300008518	102.160693719594	FBgn0030041	CG12116		protein_coding
36546	201.384915027145	78.109300008518	67.1341701585906	FBgn0013770	Cp1	Cysteine proteinase-1	protein_coding
36797	106.225010124209	78.109300008518	48.1614698963802	FBgn0034091	mrj	mrj	protein_coding
40249	79.6687575931564	78.109300008518	129.890024872056	FBgn0036980	RhoBTB	Rho-related BTB domain containing	protein_coding
40720	59.7515681948673	78.109300008518	110.917324609845	FBgn0037379	CG10979		protein_coding
41864	68.6036523718847	78.109300008518	24.8104541890443	FBgn0019925	Surf4	Surfeit 4	protein_coding
41260	697.101628940118	777.259414808688	1031.8230065679	FBgn0266717	Bruce	BIR repeat containing ubiquitin-conjugating enzyme	protein_coding
38638	316.462009328371	775.342622170443	526.857291896765	FBgn0035625	Blimp-1	Blimp-1	protein_coding
38788	340.805240815169	771.509036893951	931.121751330017	FBgn0265296	Dscam2	Down syndrome cell adhesion molecule 2	protein_coding
31914	64.177610283376	77.6301018489566	140.106094244015	FBgn0030151	CG1354		protein_coding
33940	75.2427155046477	77.6301018489566	4.37831544512547	FBgn0031849	CG11327		protein_coding
33995	90.7338628144281	77.6301018489566	56.9181007866311	FBgn0085407	Pvf3	PDGF- and VEGF-related factor 3	protein_coding
34568	39.8343787965782	77.6301018489566	81.7285549756755	FBgn0000287	salr	spalt-related	protein_coding
37537	146.059388920787	77.6301018489566	198.483633512355	FBgn0034709	Swim	Secreted Wg-interacting molecule	protein_coding
38717	24.3432314867978	77.6301018489566	46.7020314146717	FBgn0022699	D19B	D19B	protein_coding
39118	84.0947996816651	77.6301018489566	64.2152931951736	FBgn0267348	LanB2	Laminin B2	protein_coding
40899	55.3255261063586	77.6301018489566	134.268340317181	FBgn0015576	alpha-Est8	alpha-Esterase-8	protein_coding
41193	39.8343787965782	77.6301018489566	103.620132201303	FBgn0266720	Snap24	Synaptosomal-associated protein 24kDa	protein_coding
41785	464.734419293412	77.6301018489566	115.295640054971	FBgn0011217	eff	effete	protein_coding
42490	59.7515681948673	77.6301018489566	72.9719240854245	FBgn0011672	Mvl	Malvolio	protein_coding
42504	123.929178478243	77.6301018489566	87.5663089025094	FBgn0283468	slmb	supernumerary limbs	protein_coding
42756	53.1125050621043	77.6301018489566	13.1349463353764	FBgn0039071	bb8	big bubble 8	protein_coding
43816	174.828662496093	77.6301018489566	125.51170942693	FBgn0039923	MED26	Mediator complex subunit 26	protein_coding
5740513	33.1953156638152	77.6301018489566	205.780825920897	FBgn0266100	CG44837		protein_coding
2768680	68.6036523718847	77.1509036893951	39.4048390061293	FBgn0039157	Myo95E	Myosin 95E	protein_coding
31883	15.4911473097804	77.1509036893951	97.7823782744689	FBgn0002576	lz	lozenge	protein_coding
32174	152.69845205355	77.1509036893951	96.3229397927604	FBgn0052656	Muc11A	Mucin 11A	protein_coding
33377	68.6036523718847	77.1509036893951	126.971147908639	FBgn0031384	CG4238		protein_coding
33982	46.4734419293412	77.1509036893951	58.3775392683396	FBgn0016978	snRNP-U1-70K	small ribonucleoprotein particle U1 subunit 70K	protein_coding
34695	35.4083367080695	77.1509036893951	37.9454005244208	FBgn0032464	Vha68-3	Vacuolar H[+] ATPase 68kD subunit 3	protein_coding
35246	188.106788761619	77.1509036893951	86.106870420801	FBgn0003231	ref(2)P	refractory to sigma P	protein_coding
37987	48.6864629735956	77.1509036893951	33.5670850792953	FBgn0022343	CG3760		protein_coding
39111	86.3078207259194	77.1509036893951	65.6747316768821	FBgn0261555	CG42673		protein_coding
39434	26.5562525310521	77.1509036893951	39.4048390061293	FBgn0036298	nst	nesthocker	protein_coding
40302	53.1125050621043	77.1509036893951	77.35023953055	FBgn0037027	HIPP1	HP1 and insulator partner protein 1	protein_coding
40663	86.3078207259194	77.1509036893951	75.8908010488415	FBgn0051547	NKCC	sodium potassium chloride cotransporter	protein_coding
41140	77.455736548902	77.1509036893951	32.1076465975868	FBgn0003205	Ras85D	Ras oncogene at 85D	protein_coding
41656	99.5859469914455	77.1509036893951	96.3229397927604	FBgn0004049	yrt	yurt	protein_coding
42221	73.0296944603934	77.1509036893951	100.701255237886	FBgn0051122	CG31122		protein_coding
42672	66.3906313276303	77.1509036893951	86.106870420801	FBgn0020278	loco	locomotion defects	protein_coding
44274	59.7515681948673	77.1509036893951	35.0265235610038	FBgn0029088	disp	dispatched	protein_coding
39919	958.238112162131	769.592244255705	653.828439805404	FBgn0260943	Rbp6	RNA-binding protein 6	protein_coding
31557	413.834935275562	766.717055298336	1100.4166152082	FBgn0023458	Rbcn-3A	Rabconnectin-3A	protein_coding
32046	163.763557274821	766.717055298336	611.504723835858	FBgn0030266	CG11122		protein_coding
31808	53.1125050621043	76.6717055298336	75.8908010488415	FBgn0041629	Hexo2	Hexosaminidase 2	protein_coding
32027	86.3078207259194	76.6717055298336	110.917324609845	FBgn0030251	CG2145		protein_coding
33289	68.6036523718847	76.6717055298336	89.025747384218	FBgn0031304	TBC1D23	TBC1 domain family member 23	protein_coding
33409	117.29011534548	76.6717055298336	94.8635013110519	FBgn0262126	Sec24CD	Secretory 24CD	protein_coding
33695	181.467725628856	76.6717055298336	126.971147908639	FBgn0031645	CG3036		protein_coding
33941	99.5859469914455	76.6717055298336	55.4586623049227	FBgn0031850	Tsp	Thrombospondin	protein_coding
34333	97.3729259471911	76.6717055298336	102.160693719594	FBgn0011584	Trp1	Translocation protein 1	protein_coding
35678	28.7692735753065	76.6717055298336	43.7831544512547	FBgn0033183	CG1620		protein_coding
40164	68.6036523718847	76.6717055298336	67.1341701585906	FBgn0013799	Deaf1	Deformed epidermal autoregulatory factor-1	protein_coding
40915	13.2781262655261	76.6717055298336	8.75663089025095	FBgn0037512	CG2616		protein_coding
41262	101.7989680357	76.6717055298336	51.0803468597972	FBgn0037810	sle	slender lobes	protein_coding
41913	84.0947996816651	76.6717055298336	179.510933250144	FBgn0026616	alpha-Man-IIb	alpha-Mannosidase class II b	protein_coding
43351	59.7515681948673	76.6717055298336	93.4040628293434	FBgn0039559	NSD	Nuclear receptor binding SET domain protein	protein_coding
31393	42.0473998408325	76.1925073702722	23.3510157073359	FBgn0025388	CG12179		protein_coding
32983	28.7692735753065	76.1925073702722	20.4321387439189	FBgn0031061	CG14232		protein_coding
33790	13.2781262655261	76.1925073702722	10.2160693719594	FBgn0031722	CG14011		protein_coding
34073	30.9822946195608	76.1925073702722	37.9454005244208	FBgn0031955	CG14535		protein_coding
38844	97.3729259471911	76.1925073702722	128.430586390347	FBgn0035793	CG7546		protein_coding
3885567	150.485431009295	76.1925073702722	151.781602097683	FBgn0027101	Dyrk3	Dual-specificity tyrosine phosphorylation-regulated kinase 3	protein_coding
39125	148.272409965041	76.1925073702722	102.160693719594	FBgn0036024	CG18180		protein_coding
35408	1520.34545740273	757.133092107107	709.287102110327	FBgn0032946	nrv3	nervana 3	protein_coding
36945	1261.42199522498	754.257903149738	610.045285354149	FBgn0265487	mbl	muscleblind	protein_coding
49297	2551.61326402526	752.341110511493	1129.60538484237	FBgn0263006	SERCA	Sarco/endoplasmic reticulum Ca(2+)-ATPase	protein_coding
31524	130.568241611006	75.7133092107107	109.457886128137	FBgn0029823	Shmt	Serine hydroxymethyl transferase	protein_coding
31659	44.2604208850869	75.7133092107107	74.431362567133	FBgn0027342	fz4	frizzled 4	protein_coding
318716	35.4083367080695	75.7133092107107	0	FBgn0051407	CG31407		protein_coding
32090	33.1953156638152	75.7133092107107	43.7831544512547	FBgn0030301	HP5	Heterochromatin protein 5	protein_coding
35560	55.3255261063586	75.7133092107107	42.3237159695462	FBgn0042085	Bap170	Brahma associated protein 170kD	protein_coding
37884	68.6036523718847	75.7133092107107	80.269116493967	FBgn0034997	CG3376		protein_coding
39939	64.177610283376	75.7133092107107	116.755078536679	FBgn0027660	blot	bloated tubules	protein_coding
42804	35.4083367080695	75.7133092107107	5.83775392683396	FBgn0039110	RanBP3	Ran binding protein 3	protein_coding
43145	97.3729259471911	75.7133092107107	48.1614698963802	FBgn0039398	CG14540		protein_coding
43440	73.0296944603934	75.7133092107107	80.269116493967	FBgn0039637	Ctl2	Choline transporter-like 2	protein_coding
45830	61.9645892391216	75.7133092107107	94.8635013110519	FBgn0000239	bur	burgundy	protein_coding
7354472	22.1302104425434	75.7133092107107	48.1614698963802	FBgn0259242	CG42340		protein_coding
32517	42.0473998408325	75.2341110511493	59.8369777500481	FBgn0030680	CG8944		protein_coding
32924	101.7989680357	75.2341110511493	59.8369777500481	FBgn0031011	CG8034		protein_coding
33792	39.8343787965782	75.2341110511493	17.5132617805019	FBgn0031724	CG18266		protein_coding
34364	86.3078207259194	75.2341110511493	24.8104541890443	FBgn0004419	me31B	maternal expression at 31B	protein_coding
35583	95.1599049029368	75.2341110511493	62.7558547134651	FBgn0028579	phtf	phtf	protein_coding
37582	24.3432314867978	75.2341110511493	8.75663089025095	FBgn0034745	CG4329		protein_coding
39445	53.1125050621043	75.2341110511493	64.2152931951736	FBgn0010235	Klc	Kinesin light chain	protein_coding
40436	971.516238427657	748.986723394562	744.31362567133	FBgn0262737	mub	mushroom-body expressed	protein_coding
38195	305.396904107099	747.069930756316	586.694269646813	FBgn0035246	CG13928		protein_coding
3772365	1347.7298159509	744.673939958509	741.394748707913	FBgn0065098	RNaseMRP:RNA	Ribonuclease MRP RNA	ncRNA
37692	81.8817786374107	744.194741798948	59.8369777500481	FBgn0034844	CG9861		protein_coding
31991	212.450020248417	743.236345479825	866.906458134844	FBgn0263072	CG43347		protein_coding
19835480	101.7989680357	74.7549128915878	91.9446243476349	FBgn0266414	lncRNA:CR45054	long non-coding RNA:CR45054	ncRNA
34403	84.0947996816651	74.7549128915878	141.565532725724	FBgn0027568	Cand1	Cullin-associated and neddylation-dissociated 1	protein_coding
34882	90.7338628144281	74.7549128915878	77.35023953055	FBgn0000317	ck	crinkled	protein_coding
36410	181.467725628856	74.7549128915878	131.349463353764	FBgn0033774	CG12374		protein_coding
37082	46.4734419293412	74.7549128915878	81.7285549756755	FBgn0034313	CG5726		protein_coding
39201	11.0651052212717	74.7549128915878	0	FBgn0036089	CG14151		protein_coding
40231	42.0473998408325	74.7549128915878	37.9454005244208	FBgn0036967	SCCRO4	Squamous cell carcinoma-related oncogene 4	protein_coding
40940	86.3078207259194	74.7549128915878	91.9446243476349	FBgn0000504	dsx	doublesex	protein_coding
42651	26.5562525310521	74.7549128915878	30.6482081158783	FBgn0038979	tHMG2	testis-enriched HMG-box-containing protein 2	protein_coding
43576	30.9822946195608	74.7549128915878	20.4321387439189	FBgn0039743	Jasper	JIL-1 anchoring and stabilizing protein	protein_coding
4379864	17.7041683540348	74.7549128915878	5.83775392683396	FBgn0083946	lobo	lost boys	protein_coding
318555	19.9171893982891	74.2757147320263	21.8915772256274	FBgn0051010	CG31010		protein_coding
326194	59.7515681948673	74.2757147320263	43.7831544512547	FBgn0052081	CG32081		protein_coding
32981	110.651052212717	74.2757147320263	46.7020314146717	FBgn0010341	Cdc42	Cdc42	protein_coding
33749	130.568241611006	74.2757147320263	99.2418167561774	FBgn0031689	Cyp28d1	Cyp28d1	protein_coding
34791	88.5208417701738	74.2757147320263	175.132617805019	FBgn0000153	b	black	protein_coding
36438	44.2604208850869	74.2757147320263	18.9727002622104	FBgn0033793	CG3955		protein_coding
39095	50.8994840178499	74.2757147320263	56.9181007866311	FBgn0035997	phol	pleiohomeotic like	protein_coding
41771	46.4734419293412	74.2757147320263	80.269116493967	FBgn0038246	CG14853		protein_coding
43398	28.7692735753065	74.2757147320263	71.5124856037161	FBgn0005642	wdn	wings down	protein_coding
43873	88.5208417701738	74.2757147320263	141.565532725724	FBgn0003204	ras	raspberry	protein_coding
45325	17.7041683540348	74.2757147320263	16.0538232987934	FBgn0002552	lin	lines	protein_coding
37417	697.101628940118	738.923562043772	1020.14749871424	FBgn0003891	tud	tudor	protein_coding
41880	298.757840974336	737.006769405526	744.31362567133	FBgn0262483	Rbp	RIM-binding protein	protein_coding
33386	1130.85375361397	733.652382288596	953.013328555645	FBgn0004507	GlyP	Glycogen phosphorylase	protein_coding
40563	247.858356956487	731.73558965035	567.721569384603	FBgn0037249	eIF3a	eukaryotic translation initiation factor 3 subunit a	protein_coding
31292	50.8994840178499	73.7965165724649	68.5936086402991	FBgn0028369	kirre	kin of irre	protein_coding
31461	73.0296944603934	73.7965165724649	11.6755078536679	FBgn0029766	CG15784		protein_coding
31798	64.177610283376	73.7965165724649	113.836201573262	FBgn0030052	CG12065		protein_coding
33910	33.1953156638152	73.7965165724649	56.9181007866311	FBgn0051638	CG31638		protein_coding
34087	70.816673416139	73.7965165724649	99.2418167561774	FBgn0031969	pes	peste	protein_coding
35374	13.2781262655261	73.7965165724649	33.5670850792953	FBgn0284251	l(2)05287	lethal (2) 05287	protein_coding
36053	70.816673416139	73.7965165724649	56.9181007866311	FBgn0033482	CG1371		protein_coding
36061	57.5385471506129	73.7965165724649	83.187993457384	FBgn0033486	dmpd	dampened	protein_coding
36377	42.0473998408325	73.7965165724649	43.7831544512547	FBgn0011592	fra	frazzled	protein_coding
39858	101.7989680357	73.7965165724649	65.6747316768821	FBgn0017572	Mo25	Mo25	protein_coding
41648	86.3078207259194	73.7965165724649	99.2418167561774	FBgn0038147	CCHa2	CCHamide-2	protein_coding
42413	84.0947996816651	73.7965165724649	80.269116493967	FBgn0038787	CG4360		protein_coding
31520	84.0947996816651	73.3173184129034	62.7558547134651	FBgn0029820	CG16721		protein_coding
31843	61.9645892391216	73.3173184129034	103.620132201303	FBgn0030090	fend	forked end	protein_coding
32988	73.0296944603934	73.3173184129034	33.5670850792953	FBgn0031065	CG14234		protein_coding
34519	75.2427155046477	73.3173184129034	58.3775392683396	FBgn0041781	SCAR	SCAR	protein_coding
35097	84.0947996816651	73.3173184129034	58.3775392683396	FBgn0000636	Fas3	Fasciclin 3	protein_coding
35420	92.9468838586825	73.3173184129034	29.1887696341698	FBgn0032956	Cul2	Cullin 2	protein_coding
36005	24.3432314867978	73.3173184129034	27.7293311524613	FBgn0027589	CG1688		protein_coding
38395	86.3078207259194	73.3173184129034	21.8915772256274	FBgn0035420	hob	hobbit	protein_coding
39475	61.9645892391216	73.3173184129034	42.3237159695462	FBgn0036333	MICAL-like	MICAL-like	protein_coding
40844	64.177610283376	73.3173184129034	27.7293311524613	FBgn0037468	CG1943		protein_coding
42691	134.994283699515	73.3173184129034	59.8369777500481	FBgn0266409	CG45049		protein_coding
43852	64.177610283376	73.3173184129034	46.7020314146717	FBgn0000008	a	arc	protein_coding
50170	42.0473998408325	73.3173184129034	96.3229397927604	FBgn0040697	Teh3	tipE homolog 3	protein_coding
40721	396.130766921528	728.38120253342	572.099884829728	FBgn0263353	CG11000		protein_coding
42940	568.746408373366	727.902004373858	995.337044525191	FBgn0003429	slo	slowpoke	protein_coding
35881	827.669870551125	725.506013576051	456.804244774758	FBgn0004921	Ggamma1	G protein gamma 1	protein_coding
38580	504.56879808999	724.068419097366	1354.35891102548	FBgn0261797	Dhc64C	Dynein heavy chain 64C	protein_coding
31106	736.936007736697	723.589220937805	934.040628293434	FBgn0003517	sta	stubarista	protein_coding
38487	508.994840178499	723.589220937805	221.834649219691	FBgn0035497	CG14995		protein_coding
43758	303.183883062845	723.110022778243	853.771511799467	FBgn0039883	RhoGAP100F	Rho GTPase activating protein at 100F	protein_coding
36091	79.6687575931564	720.234833820875	29.1887696341698	FBgn0283625	CG46298		protein_coding
31593	28.7692735753065	72.838120253342	71.5124856037161	FBgn0029878	Pat1	Protein interacting with APP tail-1	protein_coding
34189	106.225010124209	72.838120253342	99.2418167561774	FBgn0016122	Acer	Angiotensin-converting enzyme-related	protein_coding
36202	30.9822946195608	72.838120253342	11.6755078536679	FBgn0033610	CG18335		protein_coding
3885573	35.4083367080695	72.838120253342	119.673955500096	FBgn0250910	Octbeta3R	Octopamine beta3 receptor	protein_coding
38913	48.6864629735956	72.838120253342	43.7831544512547	FBgn0035850	Atg18a	Autophagy-related 18a	protein_coding
39364	30.9822946195608	72.838120253342	61.2964162317566	FBgn0036237	viaf	viral IAP-associated factor	protein_coding
40728	115.077094301226	72.838120253342	167.835425396476	FBgn0037387	CG1213		protein_coding
40800	75.2427155046477	72.838120253342	49.6209083780887	FBgn0053202	dpr11	defective proboscis extension response 11	protein_coding
43526	15.4911473097804	72.838120253342	0	FBgn0039707	Prtl99C	Protamine-like 99C	protein_coding
5740593	15.4911473097804	72.838120253342	30.6482081158783	FBgn0085468	ND-MWFE	NADH dehydrogenase (ubiquinone) MWFE subunit	protein_coding
36327	61.9645892391216	72.3589220937805	0	FBgn0033705	CG13168		protein_coding
37068	77.455736548902	72.3589220937805	20.4321387439189	FBgn0001222	Hsf	Heat shock factor	protein_coding
37399	110.651052212717	72.3589220937805	160.538232987934	FBgn0034588	CG9394		protein_coding
37481	44.2604208850869	72.3589220937805	45.2425929329632	FBgn0004362	HmgD	High mobility group protein D	protein_coding
37867	86.3078207259194	72.3589220937805	103.620132201303	FBgn0019643	AANAT1	Arylalkylamine N-acetyltransferase 1	protein_coding
38765	42.0473998408325	72.3589220937805	33.5670850792953	FBgn0001104	Galphai	G protein alpha i subunit	protein_coding
39079	42.0473998408325	72.3589220937805	24.8104541890443	FBgn0035983	CG4080		protein_coding
39965	77.455736548902	72.3589220937805	51.0803468597972	FBgn0036741	anchor	anchor	protein_coding
41863	44.2604208850869	72.3589220937805	17.5132617805019	FBgn0038321	CG6218		protein_coding
42366	79.6687575931564	72.3589220937805	153.241040579392	FBgn0014006	Ask1	Apoptotic signal-regulating kinase 1	protein_coding
42616	15.4911473097804	72.3589220937805	52.5397853415057	FBgn0038948	PSR	phosphatidylserine receptor	protein_coding
43671	53.1125050621043	72.3589220937805	110.917324609845	FBgn0016123	Alp4	Alkaline phosphatase 4	protein_coding
43797	95.1599049029368	72.3589220937805	125.51170942693	FBgn0022361	Pur-alpha	Purine-rich binding protein-alpha	protein_coding
43833	121.716157433989	72.3589220937805	91.9446243476349	FBgn0019650	toy	twin of eyeless	protein_coding
43974	336.37919872666	719.276437501752	624.639670171234	FBgn0024277	trio	trio	protein_coding
39999	548.829218975077	717.359644863506	579.397077238271	FBgn0000568	Eip75B	Ecdysone-induced protein 75B	protein_coding
46243	1002.49853304722	714.963654065699	1239.06327097051	FBgn0011230	poe	purity of essence	protein_coding
38747	455.882335116395	714.484455906137	437.831544512547	FBgn0261934	dikar	dikar	protein_coding
40848	577.598492550384	714.484455906137	726.800363890828	FBgn0003884	alphaTub84B	alpha-Tubulin at 84B	protein_coding
39533	566.533387329112	713.526059587014	950.094451592228	FBgn0264006	dysc	dyschronic	protein_coding
43723	730.296944603934	710.171672470084	769.124079860375	FBgn0039857	RpL6	Ribosomal protein L6	protein_coding
33905	117.29011534548	71.879723934219	93.4040628293434	FBgn0086357	Sec61alpha	Sec61 alpha subunit	protein_coding
34891	44.2604208850869	71.879723934219	93.4040628293434	FBgn0028862	dao	down and out	protein_coding
36194	19.9171893982891	71.879723934219	124.052270945222	FBgn0033603	Cpr47Ef	Cuticular protein 47Ef	protein_coding
36670	70.816673416139	71.879723934219	53.9992238232142	FBgn0033984	Lap1	Lap1	protein_coding
37185	66.3906313276303	71.879723934219	51.0803468597972	FBgn0034408	sano	serrano	protein_coding
37542	42.0473998408325	71.879723934219	78.8096780122585	FBgn0025186	ari-2	ariadne 2	protein_coding
37785	61.9645892391216	71.879723934219	68.5936086402991	FBgn0011236	ken	ken and barbie	protein_coding
38830	17.7041683540348	71.879723934219	1.45943848170849	FBgn0035781	CG8560		protein_coding
39885	35.4083367080695	71.879723934219	30.6482081158783	FBgn0259794	sinah	sina homologue	protein_coding
41744	73.0296944603934	71.879723934219	59.8369777500481	FBgn0038223	Afti	Aftiphilin	protein_coding
42937	24.3432314867978	71.879723934219	64.2152931951736	FBgn0039215	CG6695		protein_coding
32915	24.3432314867978	71.4005257746576	33.5670850792953	FBgn0031002	CG14196		protein_coding
34490	59.7515681948673	71.4005257746576	17.5132617805019	FBgn0051869	CG31869		protein_coding
34714	61.9645892391216	71.4005257746576	126.971147908639	FBgn0032480	Edem2	ER degradation enhancer, mannosidase alpha-like 2	protein_coding
36713	33.1953156638152	71.4005257746576	43.7831544512547	FBgn0034021	CG8180		protein_coding
40345	42.0473998408325	71.4005257746576	42.3237159695462	FBgn0004865	Eip78C	Ecdysone-induced protein 78C	protein_coding
41144	101.7989680357	71.4005257746576	103.620132201303	FBgn0000244	by	blistery	protein_coding
43725	46.4734419293412	71.4005257746576	102.160693719594	FBgn0011655	Med	Medea	protein_coding
43782	134.994283699515	71.4005257746576	138.646655762307	FBgn0042696	NfI	Nuclear factor I	protein_coding
5740442	55.3255261063586	71.4005257746576	137.187217280598	FBgn0085385	bma	black match	protein_coding
32874	365.148472301967	708.7340779914	580.856515719979	FBgn0259927	CG42450		protein_coding
31955	409.408893187054	707.296483512715	868.365896616552	FBgn0263220	Hk	Hyperkinetic	protein_coding
31430	325.314093505389	702.025303757539	275.833873042905	FBgn0052767	CG32767		protein_coding
32158	354.083367080695	701.546105597978	796.853411012836	FBgn0263111	cac	cacophony	protein_coding
38469	539.97713479806	701.546105597978	462.641998701592	FBgn0004880	scrt	scratch	protein_coding
41737	533.338071665297	701.066907438416	786.637341640877	FBgn0003862	trx	trithorax	protein_coding
117406	17.7041683540348	70.9213276150961	2.91887696341698	FBgn0052396	CG32396		protein_coding
34485	117.29011534548	70.9213276150961	83.187993457384	FBgn0032297	CG17124		protein_coding
34616	50.8994840178499	70.9213276150961	87.5663089025094	FBgn0032395	Wdr81	WD repeat domain 81	protein_coding
34748	19.9171893982891	70.9213276150961	24.8104541890443	FBgn0032512	Bdp1	B double prime 1	protein_coding
36881	97.3729259471911	70.9213276150961	56.9181007866311	FBgn0034158	CG5522		protein_coding
38599	11.0651052212717	70.9213276150961	18.9727002622104	FBgn0035589	CHMP2B	Charged multivesicular body protein 2b	protein_coding
39267	55.3255261063586	70.9213276150961	36.4859620427123	FBgn0064766	CG7600		protein_coding
40184	24.3432314867978	70.9213276150961	8.75663089025095	FBgn0036925	schuy	schumacher-levy	protein_coding
42368	57.5385471506129	70.9213276150961	58.3775392683396	FBgn0038744	CG4733		protein_coding
42693	42.0473998408325	70.9213276150961	10.2160693719594	FBgn0039016	Dcr-1	Dicer-1	protein_coding
43657	331.953156638152	70.9213276150961	77.35023953055	FBgn0039805	Cpr100A	Cuticular protein 100A	protein_coding
246588	15.4911473097804	70.4421294555347	33.5670850792953	FBgn0050393	CG30393		protein_coding
246599	42.0473998408325	70.4421294555347	53.9992238232142	FBgn0050410	Rpi	Ribose-5-phosphate isomerase	protein_coding
261613	46.4734419293412	70.4421294555347	52.5397853415057	FBgn0051908	CG31908		protein_coding
33604	75.2427155046477	70.4421294555347	72.9719240854245	FBgn0031571	bark	bark beetle	protein_coding
34206	154.911473097804	70.4421294555347	135.72777879889	FBgn0032069	LManVI	Lysosomal alpha-mannosidase VI	protein_coding
34847	104.011989079954	70.4421294555347	70.0530471220076	FBgn0005771	noc	no ocelli	protein_coding
35060	61.9645892391216	70.4421294555347	39.4048390061293	FBgn0032646	mEFTs	mitochondrial translation elongation factor Ts	protein_coding
35674	66.3906313276303	70.4421294555347	91.9446243476349	FBgn0033179	p47	p47	protein_coding
35911	33.1953156638152	70.4421294555347	128.430586390347	FBgn0033368	CG13743		protein_coding
36966	73.0296944603934	70.4421294555347	91.9446243476349	FBgn0022987	qkr54B	quaking related 54B	protein_coding
38047	134.994283699515	70.4421294555347	126.971147908639	FBgn0027111	miple1	midkine and pleiotrophin 1	protein_coding
38490	183.680746673111	70.4421294555347	109.457886128137	FBgn0035499	Chd64	Chd64	protein_coding
39031	108.438031168463	70.4421294555347	81.7285549756755	FBgn0263199	Galk	Galactokinase	protein_coding
40861	101.7989680357	70.4421294555347	61.2964162317566	FBgn0002306	sas	stranded at second	protein_coding
40909	46.4734419293412	70.4421294555347	33.5670850792953	FBgn0015568	alpha-Est1	alpha-Esterase-1	protein_coding
41873	61.9645892391216	70.4421294555347	70.0530471220076	FBgn0085433	CG34404		protein_coding
41891	33.1953156638152	70.4421294555347	64.2152931951736	FBgn0038344	obe	obelus	protein_coding
117368	4.42604208850869	7.66717055298336	0	FBgn0043005	prt	portabella	protein_coding
12798459	26.5562525310521	7.66717055298336	0	FBgn0263036	CG43331		protein_coding
12798494	2.21302104425434	7.66717055298336	8.75663089025095	FBgn0263406	lncRNA:CR43452	long non-coding RNA:CR43452	ncRNA
14462547	2.21302104425434	7.66717055298336	0	FBgn0264505	lncRNA:CR43904	long non-coding RNA:CR43904	ncRNA
19835082	8.85208417701738	7.66717055298336	24.8104541890443	FBgn0052111	lncRNA:CR32111	long non-coding RNA:CR32111	ncRNA
19835798	8.85208417701738	7.66717055298336	24.8104541890443	FBgn0267160	asRNA:CR45600	antisense RNA:CR45600	ncRNA
19836110	0	7.66717055298336	0	FBgn0264824	lncRNA:CR44032	long non-coding RNA:CR44032	ncRNA
246409	2.21302104425434	7.66717055298336	0	FBgn0050037	CG30037		protein_coding
248102	8.85208417701738	7.66717055298336	5.83775392683396	FBgn0044871	Gos28	Golgi SNARE, 28 kDa	protein_coding
26067049	6.63906313276303	7.66717055298336	10.2160693719594	FBgn0267428	DIP-lambda	Dpr-interacting protein lambda	protein_coding
2768917	0	7.66717055298336	5.83775392683396	FBgn0053301	CG33301		protein_coding
31145	15.4911473097804	7.66717055298336	10.2160693719594	FBgn0026089	CG14817		protein_coding
31160	4.42604208850869	7.66717055298336	11.6755078536679	FBgn0023521	CG3587		protein_coding
31175	8.85208417701738	7.66717055298336	36.4859620427123	FBgn0025630	Rtca	RNA 3'-terminal phosphate cyclase	protein_coding
31442	17.7041683540348	7.66717055298336	18.9727002622104	FBgn0003449	snf	sans fille	protein_coding
31642	22.1302104425434	7.66717055298336	0	FBgn0029925	CG3040		protein_coding
31669	11.0651052212717	7.66717055298336	0	FBgn0026144	CBP	sarcoplasmic calcium-binding protein	protein_coding
31675	22.1302104425434	7.66717055298336	0	FBgn0029951	CG11369		protein_coding
318221	2.21302104425434	7.66717055298336	8.75663089025095	FBgn0052808	CG32808		protein_coding
318865	2.21302104425434	7.66717055298336	0	FBgn0051636	CG31636		protein_coding
318959	24.3432314867978	7.66717055298336	5.83775392683396	FBgn0051815	CG31815		protein_coding
32170	11.0651052212717	7.66717055298336	8.75663089025095	FBgn0030367	Cyp311a1	Cyp311a1	protein_coding
32525	2.21302104425434	7.66717055298336	0	FBgn0030688	CG8952		protein_coding
326117	24.3432314867978	7.66717055298336	23.3510157073359	FBgn0051099	CG31099		protein_coding
326195	13.2781262655261	7.66717055298336	0	FBgn0052086	CG32086		protein_coding
326206	6.63906313276303	7.66717055298336	0	FBgn0035524	CG11583		protein_coding
326245	8.85208417701738	7.66717055298336	13.1349463353764	FBgn0053052	Gorab	Golgin, RAB6 interacting	protein_coding
32636	2.21302104425434	7.66717055298336	0	FBgn0261791	SNRPG	Small nuclear ribonucleoprotein G	protein_coding
32659	17.7041683540348	7.66717055298336	8.75663089025095	FBgn0052568	CG32568		protein_coding
32763	4.42604208850869	7.66717055298336	0	FBgn0030871	CG8142		protein_coding
32875	2.21302104425434	7.66717055298336	4.37831544512547	FBgn0030963	CG7101		protein_coding
32916	4.42604208850869	7.66717055298336	2.91887696341698	FBgn0031003	CG7889		protein_coding
33016	22.1302104425434	7.66717055298336	26.2698926707528	FBgn0031092	CG9577		protein_coding
33093	4.42604208850869	7.66717055298336	1.45943848170849	FBgn0003950	unc	uncoordinated	protein_coding
33703	6.63906313276303	7.66717055298336	21.8915772256274	FBgn0031651	mRpL24	mitochondrial ribosomal protein L24	protein_coding
34159	8.85208417701738	7.66717055298336	10.2160693719594	FBgn0263852	Dad1	Defender against apoptotic cell death 1	protein_coding
34240	6.63906313276303	7.66717055298336	0	FBgn0032100	CG13108		protein_coding
34317	2.21302104425434	7.66717055298336	0	FBgn0032162	CG4592		protein_coding
34373	8.85208417701738	7.66717055298336	21.8915772256274	FBgn0032204	CG4953		protein_coding
34680	8.85208417701738	7.66717055298336	7.29719240854245	FBgn0032450	CG5776		protein_coding
35145	2.21302104425434	7.66717055298336	10.2160693719594	FBgn0032720	mRpL13	mitochondrial ribosomal protein L13	protein_coding
35198	6.63906313276303	7.66717055298336	26.2698926707528	FBgn0032763	CG17568		protein_coding
35228	6.63906313276303	7.66717055298336	0	FBgn0032787	CG10195		protein_coding
35351	22.1302104425434	7.66717055298336	26.2698926707528	FBgn0051676	CG31676		protein_coding
35616	26.5562525310521	7.66717055298336	1.45943848170849	FBgn0033128	Tsp42Eg	Tetraspanin 42Eg	protein_coding
35623	0	7.66717055298336	0	FBgn0016032	lbm	late bloomer	protein_coding
35821	6.63906313276303	7.66717055298336	0	FBgn0033292	Cyp4ad1	Cyp4ad1	protein_coding
36044	6.63906313276303	7.66717055298336	4.37831544512547	FBgn0033475	CG12129		protein_coding
36087	4.42604208850869	7.66717055298336	4.37831544512547	FBgn0033507	CG12909		protein_coding
36292	8.85208417701738	7.66717055298336	7.29719240854245	FBgn0028407	Drep3	DNA fragmentation factor-related protein 3	protein_coding
36650	19.9171893982891	7.66717055298336	7.29719240854245	FBgn0033970	CG10205		protein_coding
36661	8.85208417701738	7.66717055298336	13.1349463353764	FBgn0033978	Cyp6a23	Cyp6a23	protein_coding
36801	0	7.66717055298336	11.6755078536679	FBgn0034095	CG15701		protein_coding
37301	17.7041683540348	7.66717055298336	14.5943848170849	FBgn0034500	CG11200	Carbonyl reductase	protein_coding
37414	17.7041683540348	7.66717055298336	17.5132617805019	FBgn0261850	Xpd	Xeroderma pigmentosum D	protein_coding
37418	22.1302104425434	7.66717055298336	20.4321387439189	FBgn0034602	Lapsyn	Leucine-rich repeat activity-regulated protein at synapses	protein_coding
37648	6.63906313276303	7.66717055298336	4.37831544512547	FBgn0034804	CG3831		protein_coding
37790	2.21302104425434	7.66717055298336	0	FBgn0034921	DCP1	Decapping protein 1	protein_coding
37810	4.42604208850869	7.66717055298336	4.37831544512547	FBgn0034939	thoc5	thoc5	protein_coding
37944	8.85208417701738	7.66717055298336	0	FBgn0035044	CG3663		protein_coding
38066	8.85208417701738	7.66717055298336	0	FBgn0035139	CG13891		protein_coding
38068	6.63906313276303	7.66717055298336	23.3510157073359	FBgn0035140	BORCS6	BLOC-1 related complex subunit 6	protein_coding
38080	15.4911473097804	7.66717055298336	14.5943848170849	FBgn0035151	CG17129		protein_coding
38089	2.21302104425434	7.66717055298336	7.29719240854245	FBgn0035159	CG13896		protein_coding
38241	59.7515681948673	7.66717055298336	10.2160693719594	FBgn0035281	Cpr62Bc	Cuticular protein 62Bc	protein_coding
38304	2.21302104425434	7.66717055298336	20.4321387439189	FBgn0035337	CG15877		protein_coding
38331	4.42604208850869	7.66717055298336	0	FBgn0027082	ProRS-m	Prolyl-tRNA synthetase, mitochondrial	protein_coding
38345	6.63906313276303	7.66717055298336	20.4321387439189	FBgn0035374	mRpS35	mitochondrial ribosomal protein S35	protein_coding
39025	22.1302104425434	7.66717055298336	1.45943848170849	FBgn0035944	CG5021		protein_coding
39276	6.63906313276303	7.66717055298336	11.6755078536679	FBgn0036157	CG7560		protein_coding
39436	6.63906313276303	7.66717055298336	0	FBgn0036300	Pmm2	Phosphomannomutase type 2	protein_coding
39549	2.21302104425434	7.66717055298336	0	FBgn0036396	CG17359		protein_coding
39656	15.4911473097804	7.66717055298336	0	FBgn0036488	CG6878		protein_coding
39907	13.2781262655261	7.66717055298336	5.83775392683396	FBgn0036688	Fit2	Fermitin 2	protein_coding
39928	11.0651052212717	7.66717055298336	8.75663089025095	FBgn0036708	CG13725		protein_coding
39992	15.4911473097804	7.66717055298336	0	FBgn0036766	CG5506		protein_coding
40047	4.42604208850869	7.66717055298336	0	FBgn0036815	HipHop	HP1-HOAP-interacting protein	protein_coding
40084	4.42604208850869	7.66717055298336	13.1349463353764	FBgn0036847	CNPYb	Canopy b	protein_coding
40234	35.4083367080695	7.66717055298336	11.6755078536679	FBgn0262057	Spn77Ba	Serpin 77Ba	protein_coding
40257	2.21302104425434	7.66717055298336	11.6755078536679	FBgn0036987	CG5274		protein_coding
40269	0	7.66717055298336	24.8104541890443	FBgn0036998	CG5969		protein_coding
40542	8.85208417701738	7.66717055298336	16.0538232987934	FBgn0037231	Vps24	Vacuolar protein sorting 24	protein_coding
40875	24.3432314867978	7.66717055298336	30.6482081158783	FBgn0001112	Gld	Glucose dehydrogenase	protein_coding
40885	8.85208417701738	7.66717055298336	0	FBgn0037500	CG17944		protein_coding
40896	24.3432314867978	7.66717055298336	45.2425929329632	FBgn0015569	alpha-Est10	alpha-Esterase-10	protein_coding
41038	11.0651052212717	7.66717055298336	0	FBgn0037617	nom	numerous disordered muscles	protein_coding
41074	4.42604208850869	7.66717055298336	37.9454005244208	FBgn0037648	CG11975		protein_coding
41244	2.21302104425434	7.66717055298336	0	FBgn0037794	CG6254		protein_coding
41304	8.85208417701738	7.66717055298336	0	FBgn0037842	CG6567		protein_coding
41393	4.42604208850869	7.66717055298336	24.8104541890443	FBgn0037920	CG14710		protein_coding
41446	19.9171893982891	7.66717055298336	0	FBgn0000147	aurA	aurora A	protein_coding
41480	4.42604208850869	7.66717055298336	11.6755078536679	FBgn0037999	CG4860		protein_coding
41687	24.3432314867978	7.66717055298336	2.91887696341698	FBgn0038180	Cht5	Chitinase 5	protein_coding
41822	19.9171893982891	7.66717055298336	5.83775392683396	FBgn0038292	CG3987		protein_coding
41895	2.21302104425434	7.66717055298336	0	FBgn0038348	AOX2	Aldehyde oxidase 2	protein_coding
41994	6.63906313276303	7.66717055298336	5.83775392683396	FBgn0038429	CG14882		protein_coding
42050	13.2781262655261	7.66717055298336	0	FBgn0038466	CG8907		protein_coding
42361	17.7041683540348	7.66717055298336	0	FBgn0038739	CG4686		protein_coding
42453	13.2781262655261	7.66717055298336	18.9727002622104	FBgn0004107	Cdk2	Cyclin-dependent kinase 2	protein_coding
42551	4.42604208850869	7.66717055298336	0	FBgn0038893	Archease	Archease	protein_coding
42699	11.0651052212717	7.66717055298336	7.29719240854245	FBgn0039022	Nepl13	Neprilysin-like 13	protein_coding
42952	4.42604208850869	7.66717055298336	13.1349463353764	FBgn0039225	Ets96B	Ets96B	protein_coding
43034	13.2781262655261	7.66717055298336	0	FBgn0039296	Sil1	Sil1 nucleotide exchange factor	protein_coding
43251	11.0651052212717	7.66717055298336	0	FBgn0039475	CG6277		protein_coding
43495	8.85208417701738	7.66717055298336	10.2160693719594	FBgn0039683	dmrt99B	doublesex-Mab related 99B	protein_coding
43503	6.63906313276303	7.66717055298336	11.6755078536679	FBgn0039689	CIA30	Complex I intermediate-associated protein, 30 kDa	protein_coding
43516	17.7041683540348	7.66717055298336	13.1349463353764	FBgn0039698	CG7789		protein_coding
43622	17.7041683540348	7.66717055298336	0	FBgn0039778	Jon99Fi	Jonah 99Fi	protein_coding
43734	0	7.66717055298336	27.7293311524613	FBgn0039867	CstF50	Cleavage stimulation factor 50 kD subunit	protein_coding
43740	8.85208417701738	7.66717055298336	1.45943848170849	FBgn0261479	nero	nero	protein_coding
4379861	2.21302104425434	7.66717055298336	0	FBgn0083985	CG34149		protein_coding
44058	13.2781262655261	7.66717055298336	5.83775392683396	FBgn0015663	Ugt36A1	UDP-glycosyltransferase family 36 member A1	protein_coding
44728	19.9171893982891	7.66717055298336	0	FBgn0024330	MED6	Mediator complex subunit 6	protein_coding
48224	6.63906313276303	7.66717055298336	32.1076465975868	FBgn0000109	Aprt	Adenine phosphoribosyltransferase	protein_coding
48531	28.7692735753065	7.66717055298336	0	FBgn0003132	Pp1-13C	Protein phosphatase 1 at 13C	protein_coding
48986	4.42604208850869	7.66717055298336	8.75663089025095	FBgn0004132	boca	boca	protein_coding
12797860	8.85208417701738	7.1879723934219	0	FBgn0262845	CG43209		protein_coding
12798254	11.0651052212717	7.1879723934219	0	FBgn0262581	CG43121		protein_coding
14462673	15.4911473097804	7.1879723934219	11.6755078536679	FBgn0264081	CG43750		protein_coding
19835214	15.4911473097804	7.1879723934219	10.2160693719594	FBgn0265345	lncRNA:CR44299	long non-coding RNA:CR44299	ncRNA
19836228	0	7.1879723934219	0	FBgn0266962	CG45413		protein_coding
246415	6.63906313276303	7.1879723934219	4.37831544512547	FBgn0050048	CG30048		protein_coding
246507	11.0651052212717	7.1879723934219	7.29719240854245	FBgn0050185	AIMP3	aaRS-interacting multifunctional protein 3	protein_coding
246610	26.5562525310521	7.1879723934219	0	FBgn0050430	CG30430		protein_coding
26067057	2.21302104425434	7.1879723934219	0	FBgn0267592	CCY	Coiled-Coils Y	protein_coding
26067209	4.42604208850869	7.1879723934219	0	FBgn0267541	lncRNA:CR45881	long non-coding RNA:CR45881	ncRNA
2768853	6.63906313276303	7.1879723934219	2.91887696341698	FBgn0002716	mei-W68	meiotic W68	protein_coding
2768968	11.0651052212717	7.1879723934219	4.37831544512547	FBgn0053288	CG33288		protein_coding
31119	2.21302104425434	7.1879723934219	8.75663089025095	FBgn0023530	CG3740		protein_coding
31256	13.2781262655261	7.1879723934219	10.2160693719594	FBgn0024996	eIF2Bbeta	eukaryotic translation initiation factor 2B subunit beta	protein_coding
31399	8.85208417701738	7.1879723934219	18.9727002622104	FBgn0025615	Torsin	Torsin	protein_coding
31486	0	7.1879723934219	7.29719240854245	FBgn0259926	CG42449		protein_coding
31566	4.42604208850869	7.1879723934219	0	FBgn0029857	wuho	wuho	protein_coding
31568	11.0651052212717	7.1879723934219	0	FBgn0029858	mldr	mulder	protein_coding
31731	6.63906313276303	7.1879723934219	8.75663089025095	FBgn0029999	CG1575		protein_coding
31749	8.85208417701738	7.1879723934219	0	FBgn0030015	CG10761		protein_coding
31761	11.0651052212717	7.1879723934219	0	FBgn0030026	sni	sniffer	protein_coding
317922	6.63906313276303	7.1879723934219	0	FBgn0052219	CG32219		protein_coding
31794	6.63906313276303	7.1879723934219	13.1349463353764	FBgn0030048	CG12112		protein_coding
31824	22.1302104425434	7.1879723934219	13.1349463353764	FBgn0030073	CG10962		protein_coding
318911	4.42604208850869	7.1879723934219	0	FBgn0051717	CG31717		protein_coding
32188	2.21302104425434	7.1879723934219	7.29719240854245	FBgn0030384	CG2577		protein_coding
32345	8.85208417701738	7.1879723934219	0	FBgn0030525	CG10996		protein_coding
32384	0	7.1879723934219	7.29719240854245	FBgn0052602	Muc12Ea	Mucin 12Ea	protein_coding
32492	6.63906313276303	7.1879723934219	4.37831544512547	FBgn0030657	cerv	cervantes	protein_coding
32558	4.42604208850869	7.1879723934219	0	FBgn0030711	Rrp47	Ribosomal RNA processing 47	protein_coding
32571	6.63906313276303	7.1879723934219	0	FBgn0030722	CG12395		protein_coding
32588	42.0473998408325	7.1879723934219	32.1076465975868	FBgn0030734	CG9911		protein_coding
326158	8.85208417701738	7.1879723934219	2.91887696341698	FBgn0051759	CG31759		protein_coding
32862	11.0651052212717	7.1879723934219	8.75663089025095	FBgn0030952	CG12609		protein_coding
33144	11.0651052212717	7.1879723934219	0	FBgn0052499	Cda4	Chitin deacetylase-like 4	protein_coding
33348	0	7.1879723934219	0	FBgn0031357	mRpL48	mitochondrial ribosomal protein L48	protein_coding
33439	13.2781262655261	7.1879723934219	5.83775392683396	FBgn0041337	Cyp309a2	Cyp309a2	protein_coding
3355162	8.85208417701738	7.1879723934219	0	FBgn0263830	CG40486		protein_coding
33711	11.0651052212717	7.1879723934219	7.29719240854245	FBgn0262467	Scox	Synthesis of cytochrome c oxidase	protein_coding
33774	33.1953156638152	7.1879723934219	21.8915772256274	FBgn0031710	Vps52	Vacuolar protein sorting 52	protein_coding
33802	13.2781262655261	7.1879723934219	4.37831544512547	FBgn0031733	CG14006		protein_coding
33814	8.85208417701738	7.1879723934219	20.4321387439189	FBgn0031745	rau	rau	protein_coding
34015	4.42604208850869	7.1879723934219	1.45943848170849	FBgn0031906	CG5160		protein_coding
34121	4.42604208850869	7.1879723934219	27.7293311524613	FBgn0032000	CG8372		protein_coding
34478	17.7041683540348	7.1879723934219	1.45943848170849	FBgn0032291	CG17118		protein_coding
34651	8.85208417701738	7.1879723934219	0	FBgn0041195	Pkd2	Polycystic kidney disease 2	protein_coding
34788	4.42604208850869	7.1879723934219	17.5132617805019	FBgn0028919	CG16865		protein_coding
35155	17.7041683540348	7.1879723934219	0	FBgn0032728	Tango6	Transport and Golgi organization 6	protein_coding
35162	8.85208417701738	7.1879723934219	0	FBgn0046302	CG10650		protein_coding
35254	2.21302104425434	7.1879723934219	0	FBgn0027949	msb1l	msb1l	protein_coding
35439	8.85208417701738	7.1879723934219	2.91887696341698	FBgn0032973	CG6675		protein_coding
35490	11.0651052212717	7.1879723934219	8.75663089025095	FBgn0033019	CG10395		protein_coding
35751	8.85208417701738	7.1879723934219	0	FBgn0033238	azot	ahuizotl	protein_coding
35920	0	7.1879723934219	0	FBgn0033375	CG8078		protein_coding
35921	8.85208417701738	7.1879723934219	5.83775392683396	FBgn0033376	CG8777		protein_coding
36078	2.21302104425434	7.1879723934219	32.1076465975868	FBgn0033499	CG12914		protein_coding
36144	17.7041683540348	7.1879723934219	18.9727002622104	FBgn0033557	CG12325		protein_coding
36145	8.85208417701738	7.1879723934219	7.29719240854245	FBgn0033558	CG12344		protein_coding
36227	24.3432314867978	7.1879723934219	21.8915772256274	FBgn0033627	CG13204		protein_coding
36414	15.4911473097804	7.1879723934219	5.83775392683396	FBgn0250842	CG17575		protein_coding
36640	15.4911473097804	7.1879723934219	5.83775392683396	FBgn0033961	ND-B15	NADH dehydrogenase (ubiquinone) B15 subunit	protein_coding
36695	11.0651052212717	7.1879723934219	51.0803468597972	FBgn0034007	ND-51L2	NADH dehydrogenase (ubiquinone) 51 kDa subunit-like 2	protein_coding
36789	8.85208417701738	7.1879723934219	7.29719240854245	FBgn0034084	CG8435		protein_coding
36875	11.0651052212717	7.1879723934219	0	FBgn0034154	CG5267		protein_coding
37020	4.42604208850869	7.1879723934219	1.45943848170849	FBgn0034270	PIG-A	Phosphatidylinositol glycan anchor biosynthesis class A	protein_coding
37221	50.8994840178499	7.1879723934219	23.3510157073359	FBgn0034436	CG11961		protein_coding
37246	15.4911473097804	7.1879723934219	5.83775392683396	FBgn0026378	Rep	Rab escort protein	protein_coding
37270	55.3255261063586	7.1879723934219	4.37831544512547	FBgn0034474	Obp56g	Odorant-binding protein 56g	protein_coding
37407	8.85208417701738	7.1879723934219	13.1349463353764	FBgn0026582	Hmg-2	High mobility group protein 2	protein_coding
37555	2.21302104425434	7.1879723934219	5.83775392683396	FBgn0025878	wrapper	wrapper	protein_coding
37655	2.21302104425434	7.1879723934219	1.45943848170849	FBgn0003900	twi	twist	protein_coding
3772106	8.85208417701738	7.1879723934219	18.9727002622104	FBgn0045800	Uhg1	U snoRNA host gene 1	ncRNA
38133	4.42604208850869	7.1879723934219	0	FBgn0035192	galene	galene	protein_coding
38135	4.42604208850869	7.1879723934219	0	FBgn0004378	Klp61F	Kinesin-like protein at 61F	protein_coding
38284	6.63906313276303	7.1879723934219	18.9727002622104	FBgn0040507	ACXD	Adenylyl cyclase X D	protein_coding
38328	24.3432314867978	7.1879723934219	0	FBgn0035358	CG14949		protein_coding
38329	8.85208417701738	7.1879723934219	1.45943848170849	FBgn0035359	CG1143		protein_coding
38455	8.85208417701738	7.1879723934219	0	FBgn0035470	Ccz1	Caffeine, calcium, zinc sensitivity 1	protein_coding
38503	11.0651052212717	7.1879723934219	14.5943848170849	FBgn0028664	VhaM9.7-c	Vacuolar H[+] ATPase M9.7 subunit c	protein_coding
38514	13.2781262655261	7.1879723934219	11.6755078536679	FBgn0035515	CG14997		protein_coding
38583	13.2781262655261	7.1879723934219	11.6755078536679	FBgn0035578	CG13707		protein_coding
38661	4.42604208850869	7.1879723934219	0	FBgn0035644	DNApol-epsilon58	DNA polymerase epsilon 58kD subunit	protein_coding
38667	8.85208417701738	7.1879723934219	7.29719240854245	FBgn0052407	CG32407		protein_coding
38696	11.0651052212717	7.1879723934219	0	FBgn0035678	CG10469		protein_coding
38738	2.21302104425434	7.1879723934219	0	FBgn0002926	ndl	nudel	protein_coding
39056	11.0651052212717	7.1879723934219	0	FBgn0035969	CG4476		protein_coding
39243	0	7.1879723934219	0	FBgn0036126	Irbp18	Inverted repeat binding protein 18 kDa	protein_coding
39363	2.21302104425434	7.1879723934219	0	FBgn0036236	CG6931		protein_coding
39646	8.85208417701738	7.1879723934219	5.83775392683396	FBgn0036479	CG13458		protein_coding
39661	6.63906313276303	7.1879723934219	0	FBgn0036492	Best3	Bestrophin 3	protein_coding
39854	0	7.1879723934219	0	FBgn0036648	CG4098		protein_coding
40181	2.21302104425434	7.1879723934219	0	FBgn0036922	CG14182		protein_coding
40228	2.21302104425434	7.1879723934219	0	FBgn0036964	FRG1	FSHD region gene 1	protein_coding
40256	8.85208417701738	7.1879723934219	18.9727002622104	FBgn0036986	CG5282		protein_coding
40371	22.1302104425434	7.1879723934219	4.37831544512547	FBgn0037082	CG5664		protein_coding
40400	4.42604208850869	7.1879723934219	10.2160693719594	FBgn0037106	CG11307		protein_coding
40449	24.3432314867978	7.1879723934219	0	FBgn0037150	CG7133		protein_coding
40481	2.21302104425434	7.1879723934219	0	FBgn0037176	CG14456		protein_coding
40594	15.4911473097804	7.1879723934219	11.6755078536679	FBgn0037275	CG14655		protein_coding
40689	11.0651052212717	7.1879723934219	21.8915772256274	FBgn0051549	CG31549		protein_coding
40889	11.0651052212717	7.1879723934219	0	FBgn0004172	Mst84Da	Male-specific RNA 84Da	protein_coding
40918	15.4911473097804	7.1879723934219	11.6755078536679	FBgn0037515	Sp7	Serine protease 7	protein_coding
40920	6.63906313276303	7.1879723934219	1.45943848170849	FBgn0037517	CG10086		protein_coding
41283	13.2781262655261	7.1879723934219	0	FBgn0037826	CG14689		protein_coding
41453	8.85208417701738	7.1879723934219	16.0538232987934	FBgn0037974	CG12224		protein_coding
41610	24.3432314867978	7.1879723934219	5.83775392683396	FBgn0038115	CG7966		protein_coding
41893	15.4911473097804	7.1879723934219	11.6755078536679	FBgn0264776	CG44014		protein_coding
41931	4.42604208850869	7.1879723934219	0	FBgn0038381	EndoU	Endoribonuclease U-specific	protein_coding
42000	8.85208417701738	7.1879723934219	8.75663089025095	FBgn0027053	CSN5	COP9 signalosome subunit 5	protein_coding
42043	11.0651052212717	7.1879723934219	17.5132617805019	FBgn0015011	AhcyL2	Adenosylhomocysteinase like 2	protein_coding
42135	2.21302104425434	7.1879723934219	0	FBgn0038541	TyrRII	Tyramine receptor II	protein_coding
42175	4.42604208850869	7.1879723934219	21.8915772256274	FBgn0038578	MED17	Mediator complex subunit 17	protein_coding
42192	11.0651052212717	7.1879723934219	48.1614698963802	FBgn0038593	Vps39	Vacuolar protein sorting 39	protein_coding
42209	4.42604208850869	7.1879723934219	2.91887696341698	FBgn0038609	Nup43	Nucleoporin 43kD	protein_coding
42212	0	7.1879723934219	18.9727002622104	FBgn0038611	CG14309		protein_coding
42678	4.42604208850869	7.1879723934219	0	FBgn0039002	CG17625		protein_coding
42690	8.85208417701738	7.1879723934219	10.2160693719594	FBgn0039013	CG4813		protein_coding
42861	2.21302104425434	7.1879723934219	7.29719240854245	FBgn0039153	GatB	Glutamyl-tRNA amidotransferase, subunit B	protein_coding
42885	22.1302104425434	7.1879723934219	8.75663089025095	FBgn0039172	Spase22-23	Spase 22/23-subunit	protein_coding
43008	8.85208417701738	7.1879723934219	8.75663089025095	FBgn0039273	shams	shams	protein_coding
43068	13.2781262655261	7.1879723934219	14.5943848170849	FBgn0039328	CHKov2	CHK domain ov2	protein_coding
43261	28.7692735753065	7.1879723934219	0	FBgn0039483	CG14259		protein_coding
43278	11.0651052212717	7.1879723934219	0	FBgn0005696	DNApol-alpha73	DNA polymerase alpha 73kD subunit	protein_coding
43298	11.0651052212717	7.1879723934219	5.83775392683396	FBgn0260487	CG42534		protein_coding
43308	0	7.1879723934219	2.91887696341698	FBgn0039523	CG12885		protein_coding
43348	2.21302104425434	7.1879723934219	7.29719240854245	FBgn0039558	BCAS2	BCAS2	protein_coding
43555	0	7.1879723934219	0	FBgn0039731	Sas-6	Spindle assembly abnormal 6	protein_coding
43566	15.4911473097804	7.1879723934219	0	FBgn0039740	ZIPIC	Zinc-finger protein interacting with CP190	protein_coding
44637	4.42604208850869	7.1879723934219	0	FBgn0015376	cutlet	cutlet	protein_coding
44790	6.63906313276303	7.1879723934219	16.0538232987934	FBgn0029170	TwdlT	TweedleT	protein_coding
45577	33.1953156638152	7.1879723934219	1.45943848170849	FBgn0016013	Faa	Fumarylacetoacetase	protein_coding
47216	0	7.1879723934219	1.45943848170849	FBgn0263076	Klp54D	Kinesin-like protein at 54D	protein_coding
49997	6.63906313276303	7.1879723934219	0	FBgn0040524	CG11052		protein_coding
50109	6.63906313276303	7.1879723934219	0	FBgn0040636	CG13255		protein_coding
50224	2.21302104425434	7.1879723934219	0	FBgn0040751	CG13018		protein_coding
50246	152.69845205355	7.1879723934219	13.1349463353764	FBgn0040773	COX7C	Cytochrome c oxidase subunit 7C	protein_coding
53432	33.1953156638152	7.1879723934219	14.5943848170849	FBgn0040510	ACXA	Adenylyl cyclase X A	protein_coding
5740178	2.21302104425434	7.1879723934219	0	FBgn0085315	CG34286		protein_coding
5740681	2.21302104425434	7.1879723934219	0	FBgn0085461	CG34432		protein_coding
8673998	6.63906313276303	7.1879723934219	16.0538232987934	FBgn0259993	lncRNA:CR42491	long non-coding RNA:CR42491	ncRNA
31579	1715.09130929712	699.150114800171	788.096780122585	FBgn0261955	kdn	knockdown	protein_coding
33277	3631.56753362138	6955.5612860346	7358.48882477421	FBgn0031294	IA-2	IA-2 protein tyrosine phosphatase	protein_coding
41666	610.793808214199	695.79572768324	497.668522262595	FBgn0263396	sqd	squid	protein_coding
42703	484.651608691701	695.316529523679	847.933757872633	FBgn0039026	CG7029		protein_coding
45826	316.462009328371	693.878935044994	424.696598177171	FBgn0263231	bel	belle	protein_coding
32133	628.497976568234	692.44134056631	624.639670171234	FBgn0001218	Hsc70-3	Heat shock 70-kDa protein cognate 3	protein_coding
35963	714.805797294153	692.44134056631	704.908786665201	FBgn0028473	Non1	Novel nucleolar protein 1	protein_coding
42327	396.130766921528	692.44134056631	777.880710750626	FBgn0260003	Dys	Dystrophin	protein_coding
261629	59.7515681948673	69.9629312959732	80.269116493967	FBgn0051352	Unc-115a	Uncoordinated 115a	protein_coding
31923	101.7989680357	69.9629312959732	65.6747316768821	FBgn0030160	CG9691		protein_coding
33212	64.177610283376	69.9629312959732	71.5124856037161	FBgn0263933	ebi	ebi	protein_coding
33627	70.816673416139	69.9629312959732	46.7020314146717	FBgn0001075	ft	fat	protein_coding
35419	48.6864629735956	69.9629312959732	99.2418167561774	FBgn0023416	Ac3	Adenylate cyclase 3	protein_coding
36545	70.816673416139	69.9629312959732	24.8104541890443	FBgn0033886	Rpn13	Regulatory particle non-ATPase 13	protein_coding
36717	33.1953156638152	69.9629312959732	29.1887696341698	FBgn0034025	Pgant1	Polypeptide N-Acetylgalactosaminyltransferase 1	protein_coding
37581	15.4911473097804	69.9629312959732	1.45943848170849	FBgn0034744	Vps20	Vacuolar protein sorting 20	protein_coding
39387	117.29011534548	69.9629312959732	87.5663089025094	FBgn0013997	Nrx-IV	Neurexin IV	protein_coding
40272	154.911473097804	69.9629312959732	70.0530471220076	FBgn0037001	ND-39	NADH dehydrogenase (ubiquinone) 39 kDa subunit	protein_coding
40439	59.7515681948673	69.9629312959732	91.9446243476349	FBgn0037142	CG14562		protein_coding
40795	17.7041683540348	69.9629312959732	61.2964162317566	FBgn0037446	Zif	Zinc-finger protein	protein_coding
41168	95.1599049029368	69.9629312959732	102.160693719594	FBgn0003334	Scm	Sex comb on midleg	protein_coding
42789	104.011989079954	69.9629312959732	93.4040628293434	FBgn0040227	eIF3d1	eukaryotic translation initiation factor 3 subunit d1	protein_coding
43593	35.4083367080695	69.9629312959732	30.6482081158783	FBgn0039756	CG9743		protein_coding
5740101	2.21302104425434	69.9629312959732	2.91887696341698	FBgn0085488	CG34459		protein_coding
8674000	68.6036523718847	69.9629312959732	24.8104541890443	FBgn0260659	CG42542		protein_coding
31136	84.0947996816651	69.4837331364117	37.9454005244208	FBgn0283741	prage	prage	protein_coding
33492	64.177610283376	69.4837331364117	72.9719240854245	FBgn0031478	CG8814		protein_coding
34249	11.0651052212717	69.4837331364117	0	FBgn0032109	CG17005		protein_coding
37746	68.6036523718847	69.4837331364117	51.0803468597972	FBgn0262728	Pal2	Peptidyl-alpha-hydroxyglycine-alpha-amidating lyase 2	protein_coding
39530	132.781262655261	69.4837331364117	45.2425929329632	FBgn0036381	CG8745		protein_coding
40359	48.6864629735956	69.4837331364117	48.1614698963802	FBgn0086913	Rab26	Rab26	protein_coding
41215	73.0296944603934	69.4837331364117	53.9992238232142	FBgn0037766	Teh1	tipE homolog 1	protein_coding
42261	50.8994840178499	69.4837331364117	80.269116493967	FBgn0003248	Rh2	Rhodopsin 2	protein_coding
42302	68.6036523718847	69.4837331364117	26.2698926707528	FBgn0038686	CG5555		protein_coding
42638	61.9645892391216	69.4837331364117	27.7293311524613	FBgn0085405	CG34376		protein_coding
43824	227.941167558197	69.4837331364117	154.7004790611	FBgn0039928	Cals	Calsyntenin-1	protein_coding
44059	245.645335912232	69.4837331364117	68.5936086402991	FBgn0086710	RpL30	Ribosomal protein L30	protein_coding
53557	24.3432314867978	69.4837331364117	51.0803468597972	FBgn0263934	esn	espinas	protein_coding
31141	39.8343787965782	69.0045349768503	74.431362567133	FBgn0023516	Pex5	Peroxin 5	protein_coding
318563	44.2604208850869	69.0045349768503	164.916548433059	FBgn0051030	CG31030		protein_coding
32275	59.7515681948673	69.0045349768503	48.1614698963802	FBgn0004456	mew	multiple edematous wings	protein_coding
33265	37.6213577523239	69.0045349768503	49.6209083780887	FBgn0020545	kraken	kraken	protein_coding
35123	159.337515186313	69.0045349768503	56.9181007866311	FBgn0032699	CG10383		protein_coding
35688	106.225010124209	69.0045349768503	37.9454005244208	FBgn0264294	Cyt-b5	Cytochrome b5	protein_coding
36156	68.6036523718847	69.0045349768503	21.8915772256274	FBgn0050020	CG30020		protein_coding
36554	86.3078207259194	69.0045349768503	105.079570683011	FBgn0020620	RN-tre	Related to the N terminus of tre oncogene	protein_coding
37853	174.828662496093	69.0045349768503	59.8369777500481	FBgn0259209	Mlp60A	Muscle LIM protein at 60A	protein_coding
38170	79.6687575931564	69.0045349768503	10.2160693719594	FBgn0028567	robl62A	robl62A	protein_coding
39459	44.2604208850869	69.0045349768503	24.8104541890443	FBgn0036317	CG10948		protein_coding
40012	19.9171893982891	69.0045349768503	0	FBgn0036784	CG5103		protein_coding
40172	37.6213577523239	69.0045349768503	56.9181007866311	FBgn0036915	Prp3	Precursor RNA processing 3	protein_coding
50459	146.059388920787	69.0045349768503	21.8915772256274	FBgn0040985	CG6115		protein_coding
31521	1009.13759617998	689.08695344938	985.120975153231	FBgn0000042	Act5C	Actin 5C	protein_coding
30986	1721.73037242988	683.815773694204	491.830768335761	FBgn0010019	Cyp4g1	Cytochrome P450-4g1	protein_coding
39899	911.76467023279	683.815773694204	1152.95640054971	FBgn0010352	Nc73EF	Neural conserved at 73EF	protein_coding
32437	546.616197930823	683.336575534642	545.829992158976	FBgn0030608	Lsd-2	Lipid storage droplet-2	protein_coding
43906	455.882335116395	683.336575534642	694.692717293242	FBgn0003415	skd	skuld	protein_coding
35070	429.326082585343	682.378179215519	634.855739543194	FBgn0015609	CadN	Cadherin-N	protein_coding
39217	334.166177682406	681.898981055958	569.181007866311	FBgn0026160	tna	tonalli	protein_coding
31429	55.3255261063586	68.5253368172888	75.8908010488415	FBgn0003028	ovo	ovo	protein_coding
31565	35.4083367080695	68.5253368172888	37.9454005244208	FBgn0026015	Top3beta	Topoisomerase 3beta	protein_coding
32543	112.864073256972	68.5253368172888	53.9992238232142	FBgn0002914	Myb	Myb oncogene-like	protein_coding
32589	84.0947996816651	68.5253368172888	106.53900916472	FBgn0030735	CG3632		protein_coding
33569	161.550536230567	68.5253368172888	118.214517018388	FBgn0261560	Thor	Thor	protein_coding
33914	57.5385471506129	68.5253368172888	46.7020314146717	FBgn0051637	CG31637		protein_coding
34002	92.9468838586825	68.5253368172888	59.8369777500481	FBgn0031896	CG4502		protein_coding
35100	70.816673416139	68.5253368172888	77.35023953055	FBgn0284256	bsf	bicoid stability factor	protein_coding
35478	64.177610283376	68.5253368172888	52.5397853415057	FBgn0026238	gus	gustavus	protein_coding
35569	39.8343787965782	68.5253368172888	49.6209083780887	FBgn0033087	Hsepi	Heparan sulfate C5-epimerase	protein_coding
37730	24.3432314867978	68.5253368172888	20.4321387439189	FBgn0034878	pita	pita	protein_coding
39240	19.9171893982891	68.5253368172888	14.5943848170849	FBgn0036124	CG7839		protein_coding
40195	30.9822946195608	68.5253368172888	81.7285549756755	FBgn0036934	sNPF-R	short neuropeptide F receptor	protein_coding
40790	37.6213577523239	68.5253368172888	27.7293311524613	FBgn0010282	TfIIFalpha	Transcription factor IIFalpha	protein_coding
41159	28.7692735753065	68.5253368172888	16.0538232987934	FBgn0037716	Son	Son RNA binding protein	protein_coding
43067	55.3255261063586	68.5253368172888	53.9992238232142	FBgn0045761	CHKov1	CHK domain ov1	protein_coding
43229	48.6864629735956	68.5253368172888	2.91887696341698	FBgn0001197	His2Av	Histone H2A variant	protein_coding
43484	42.0473998408325	68.5253368172888	39.4048390061293	FBgn0266137	Dop1R2	Dopamine 1-like receptor 2	protein_coding
12798136	99.5859469914455	68.0461386577274	2.91887696341698	FBgn0046297	lncRNA:CR9284	long non-coding RNA:CR9284	ncRNA
31724	59.7515681948673	68.0461386577274	112.376763091554	FBgn0029992	Upf2	Upf2	protein_coding
36080	37.6213577523239	68.0461386577274	32.1076465975868	FBgn0003660	Syb	Synaptobrevin	protein_coding
36517	101.7989680357	68.0461386577274	0	FBgn0033862	CG6209		protein_coding
38988	356.296388124949	68.0461386577274	128.430586390347	FBgn0035917	Zasp66	Z band alternatively spliced PDZ-motif protein 66	protein_coding
43197	73.0296944603934	68.0461386577274	53.9992238232142	FBgn0039431	plum	plum	protein_coding
43228	4.42604208850869	68.0461386577274	8.75663089025095	FBgn0027889	ball	ballchen	protein_coding
5740375	679.397460586084	68.0461386577274	249.563980372152	FBgn0085819	28SrRNA-Psi:CR41609	28S ribosomal RNA pseudogene:CR41609	pseudogene
38067	347.444303947932	679.982188417712	545.829992158976	FBgn0001316	klar	klarsicht	protein_coding
39587	843.161017860905	679.982188417712	1030.36356808619	FBgn0026409	Mpcp2	Mitochondrial phosphate carrier protein 2	protein_coding
44543	522.272966444025	677.106999460343	757.448572006707	FBgn0004875	enc	encore	protein_coding
41688	1042.3329118438	675.669404981659	522.47897645164	FBgn0038181	CG9297		protein_coding
39153	1369.86002639344	675.190206822097	650.909562841987	FBgn0264489	CG43897		protein_coding
42567	358.509409169204	675.190206822097	818.744988238463	FBgn0013759	CASK	CASK	protein_coding
3771968	4408.33792015465	6726.02536760466	9759.26512718468	FBgn0261836	Msp300	Muscle-specific protein 300 kDa	protein_coding
35799	305.396904107099	670.877423386044	741.394748707913	FBgn0053087	LRP1	LDL receptor protein 1	protein_coding
31056	99.5859469914455	67.5669404981659	103.620132201303	FBgn0040397	CG3655		protein_coding
31174	37.6213577523239	67.5669404981659	94.8635013110519	FBgn0025628	CG4199		protein_coding
31474	121.716157433989	67.5669404981659	52.5397853415057	FBgn0004687	Mlc-c	Myosin light chain cytoplasmic	protein_coding
32002	30.9822946195608	67.5669404981659	37.9454005244208	FBgn0030230	Rph	Rabphilin	protein_coding
32504	44.2604208850869	67.5669404981659	11.6755078536679	FBgn0030668	CG8128		protein_coding
33082	39.8343787965782	67.5669404981659	72.9719240854245	FBgn0031149	Stt3A	Catalytic subunit 3A of the oligosaccharyltransferase complex	protein_coding
33825	97.3729259471911	67.5669404981659	87.5663089025094	FBgn0031752	CG9044		protein_coding
34618	75.2427155046477	67.5669404981659	39.4048390061293	FBgn0032397	Tom70	Translocase of outer membrane 70	protein_coding
34775	66.3906313276303	67.5669404981659	96.3229397927604	FBgn0028527	CG18507		protein_coding
35897	88.5208417701738	67.5669404981659	97.7823782744689	FBgn0027607	CG8230		protein_coding
37253	61.9645892391216	67.5669404981659	11.6755078536679	FBgn0034459	TTLL6A	Tubulin tyrosine ligase-like 6A	protein_coding
37562	64.177610283376	67.5669404981659	61.2964162317566	FBgn0022985	qkr58E-2	quaking related 58E-2	protein_coding
37860	75.2427155046477	67.5669404981659	75.8908010488415	FBgn0034976	CG4049		protein_coding
39737	79.6687575931564	67.5669404981659	91.9446243476349	FBgn0263599	l(3)72Ab	lethal (3) 72Ab	protein_coding
40606	13.2781262655261	67.5669404981659	0	FBgn0020280	laf	labial associated factor	protein_coding
43019	46.4734419293412	67.5669404981659	65.6747316768821	FBgn0039282	Bili	Band4.1 inhibitor LRP interactor	protein_coding
43072	117.29011534548	67.5669404981659	110.917324609845	FBgn0261575	tobi	target of brain insulin	protein_coding
317823	92.9468838586825	67.0877423386044	65.6747316768821	FBgn0052017	CG32017		protein_coding
34569	50.8994840178499	67.0877423386044	55.4586623049227	FBgn0261648	salm	spalt major	protein_coding
34578	70.816673416139	67.0877423386044	5.83775392683396	FBgn0028412	Mst33A	Mst33A	protein_coding
35341	15.4911473097804	67.0877423386044	14.5943848170849	FBgn0000251	cad	caudal	protein_coding
36761	44.2604208850869	67.0877423386044	49.6209083780887	FBgn0034060	CG8370		protein_coding
38131	44.2604208850869	67.0877423386044	124.052270945222	FBgn0264272	mwh	multiple wing hairs	protein_coding
39325	90.7338628144281	67.0877423386044	81.7285549756755	FBgn0036202	CG6024		protein_coding
40545	79.6687575931564	67.0877423386044	89.025747384218	FBgn0037234	CG9795		protein_coding
41080	37.6213577523239	67.0877423386044	75.8908010488415	FBgn0037653	Iru	Iruka	protein_coding
41265	15.4911473097804	67.0877423386044	23.3510157073359	FBgn0015396	jumu	jumeau	protein_coding
41498	73.0296944603934	67.0877423386044	53.9992238232142	FBgn0038016	MBD-R2	MBD-R2	protein_coding
42509	90.7338628144281	67.0877423386044	43.7831544512547	FBgn0038862	Usp8	Ubiquitin specific protease 8	protein_coding
43982	28.7692735753065	67.0877423386044	74.431362567133	FBgn0024944	Oamb	Octopamine receptor in mushroom bodies	protein_coding
45883	42.0473998408325	67.0877423386044	113.836201573262	FBgn0001296	kar	karmoisin	protein_coding
32217	298.757840974336	669.43982890736	699.071032738367	FBgn0030412	Tomosyn	Tomosyn	protein_coding
5740131	382.852640656002	667.523036269114	795.393972531128	FBgn0085412	kmr	kramer	protein_coding
326188	305.396904107099	664.647847311745	210.159141366023	FBgn0052064	S-Lap4	Sperm-Leucylaminopeptidase 4	protein_coding
31404	172.615641451839	661.772658354377	398.426705506418	FBgn0022768	Pp2C1	Protein phosphatase 2C	protein_coding
33498	998.072490958709	660.335063875692	837.717688500674	FBgn0010263	Rbp9	RNA-binding protein 9	protein_coding
318153	64.177610283376	66.608544179043	13.1349463353764	FBgn0052686	CG32686		protein_coding
32008	39.8343787965782	66.608544179043	0	FBgn0025111	Ant2	Adenine nucleotide translocase 2	protein_coding
33218	115.077094301226	66.608544179043	58.3775392683396	FBgn0004583	ex	expanded	protein_coding
33475	17.7041683540348	66.608544179043	8.75663089025095	FBgn0031462	CG2964		protein_coding
34029	33.1953156638152	66.608544179043	0	FBgn0031920	CG6441		protein_coding
34292	68.6036523718847	66.608544179043	59.8369777500481	FBgn0270924	zf30C	zinc finger protein 30C	protein_coding
34709	35.4083367080695	66.608544179043	77.35023953055	FBgn0032475	Sfmbt	Scm-related gene containing four mbt domains	protein_coding
35877	66.3906313276303	66.608544179043	109.457886128137	FBgn0033339	Sec31	Secretory 31	protein_coding
36170	30.9822946195608	66.608544179043	97.7823782744689	FBgn0033581	CG12391		protein_coding
3772624	59.7515681948673	66.608544179043	0	FBgn0040859	lncRNA:CR32658	long non-coding RNA:CR32658	ncRNA
39368	33.1953156638152	66.608544179043	40.8642774878377	FBgn0041096	rols	rolling pebbles	protein_coding
39611	121.716157433989	66.608544179043	52.5397853415057	FBgn0036449	bmm	brummer	protein_coding
39875	55.3255261063586	66.608544179043	2.91887696341698	FBgn0036661	CG9705		protein_coding
39951	35.4083367080695	66.608544179043	0	FBgn0036729	CG13733		protein_coding
40527	106.225010124209	66.608544179043	138.646655762307	FBgn0037218	aux	auxilin	protein_coding
40544	13.2781262655261	66.608544179043	70.0530471220076	FBgn0261086	Syt14	Synaptotagmin 14	protein_coding
40902	6.63906313276303	66.608544179043	0	FBgn0015574	alpha-Est6	alpha-Esterase-6	protein_coding
42810	216.876062336926	66.608544179043	89.025747384218	FBgn0039114	Lsd-1	Lipid storage droplet-1	protein_coding
44054	46.4734419293412	66.608544179043	35.0265235610038	FBgn0267384	Ubc7	Ubiquitin conjugating enzyme 7	protein_coding
53561	28.7692735753065	66.608544179043	1.45943848170849	FBgn0040232	cmet	CENP-meta	protein_coding
318638	37.6213577523239	66.1293460194815	7.29719240854245	FBgn0051231	CG31231		protein_coding
31874	15.4911473097804	66.1293460194815	14.5943848170849	FBgn0028292	ric8a	ric8a	protein_coding
319019	37.6213577523239	66.1293460194815	0	FBgn0051907	Mst27D	Male specific transcript 27D	protein_coding
32241	48.6864629735956	66.1293460194815	81.7285549756755	FBgn0030432	CG4404		protein_coding
32378	66.3906313276303	66.1293460194815	100.701255237886	FBgn0030555	Fbxl4	F box and leucine-rich-repeat gene 4	protein_coding
33131	68.6036523718847	66.1293460194815	70.0530471220076	FBgn0266848	wap	wings apart	protein_coding
33221	28.7692735753065	66.1293460194815	52.5397853415057	FBgn0031257	CG4133		protein_coding
33285	53.1125050621043	66.1293460194815	77.35023953055	FBgn0261938	mtRNApol	mitochondrial RNA polymerase	protein_coding
33967	28.7692735753065	66.1293460194815	64.2152931951736	FBgn0028554	x16	x16 splicing factor	protein_coding
34325	88.5208417701738	66.1293460194815	62.7558547134651	FBgn0032170	CG4658		protein_coding
35288	24.3432314867978	66.1293460194815	17.5132617805019	FBgn0019686	lok	loki	protein_coding
35788	26.5562525310521	66.1293460194815	23.3510157073359	FBgn0005648	Pabp2	Pabp2	protein_coding
36336	37.6213577523239	66.1293460194815	21.8915772256274	FBgn0033713	CG8841		protein_coding
36428	64.177610283376	66.1293460194815	83.187993457384	FBgn0004512	Mdr49	Multi drug resistance 49	protein_coding
37009	110.651052212717	66.1293460194815	56.9181007866311	FBgn0034261	HPS4	Hermansky-Pudlak Syndrome 4	protein_coding
39366	55.3255261063586	66.1293460194815	39.4048390061293	FBgn0036239	Pop2	Pop2	protein_coding
39524	55.3255261063586	66.1293460194815	39.4048390061293	FBgn0036376	Liprin-beta	Liprin-beta	protein_coding
40524	55.3255261063586	66.1293460194815	23.3510157073359	FBgn0037215	beta-Man	beta-Mannosidase	protein_coding
40712	26.5562525310521	66.1293460194815	27.7293311524613	FBgn0266672	Sec8	Secretory 8	protein_coding
41826	64.177610283376	66.1293460194815	11.6755078536679	FBgn0038296	CG6752		protein_coding
42652	61.9645892391216	66.1293460194815	124.052270945222	FBgn0038980	Octbeta1R	Octopamine beta1 receptor	protein_coding
43676	24.3432314867978	66.1293460194815	90.4851858659264	FBgn0039816	CG11317		protein_coding
44160	37.6213577523239	66.1293460194815	103.620132201303	FBgn0003654	sw	short wing	protein_coding
47869	48.6864629735956	66.1293460194815	64.2152931951736	FBgn0003977	vir	virilizer	protein_coding
35812	245.645335912232	657.939073077885	102.160693719594	FBgn0033287	CG8701		protein_coding
41347	1133.06677465822	657.939073077885	1044.95795290328	FBgn0020910	RpL3	Ribosomal protein L3	protein_coding
49090	486.864629735956	657.459874918323	1075.60616101916	FBgn0011286	RyR	Ryanodine receptor	protein_coding
37893	398.343787965782	653.626289641832	528.316730378474	FBgn0035001	Slik	Sterile20-like kinase	protein_coding
3346167	345.231282903678	652.667893322709	690.314401848116	FBgn0266756	btsz	bitesize	protein_coding
32406	261.136483222013	652.188695163147	770.583518342083	FBgn0003301	rut	rutabaga	protein_coding
36332	400.556809010036	651.709497003586	96.3229397927604	FBgn0061197	salto	salto	protein_coding
42836	451.456293027886	651.709497003586	652.369001323695	FBgn0051140	CG31140		protein_coding
34284	767.918302356257	650.751100684463	474.31750655526	FBgn0000273	Pka-C1	Protein kinase, cAMP-dependent, catalytic subunit 1	protein_coding
35846	298.757840974336	650.751100684463	741.394748707913	FBgn0033313	Cirl	Calcium-independent receptor for alpha-latrotoxin	protein_coding
2768909	33.1953156638152	65.6501478599201	81.7285549756755	FBgn0030466	CG15744		protein_coding
31763	22.1302104425434	65.6501478599201	97.7823782744689	FBgn0030027	CG1632		protein_coding
317999	92.9468838586825	65.6501478599201	24.8104541890443	FBgn0052371	CG32371		protein_coding
318993	26.5562525310521	65.6501478599201	0	FBgn0051870	CG31870		protein_coding
32979	35.4083367080695	65.6501478599201	55.4586623049227	FBgn0086384	Mer	Merlin	protein_coding
33002	26.5562525310521	65.6501478599201	30.6482081158783	FBgn0031078	Nup205	Nucleoporin 205kD	protein_coding
34419	172.615641451839	65.6501478599201	99.2418167561774	FBgn0025366	Ip259	Intronic Protein 259	protein_coding
34626	86.3078207259194	65.6501478599201	8.75663089025095	FBgn0027505	Rab3-GAP	Rab3 GTPase activating protein	protein_coding
35309	81.8817786374107	65.6501478599201	48.1614698963802	FBgn0032857	CG10947		protein_coding
35501	143.846367876532	65.6501478599201	122.592832463513	FBgn0033029	Not3	CCR4-NOT transcription complex subunit 3	protein_coding
36121	64.177610283376	65.6501478599201	40.8642774878377	FBgn0033538	CG11883		protein_coding
36515	11.0651052212717	65.6501478599201	30.6482081158783	FBgn0033860	S-Lap5	Sperm-Leucylaminopeptidase 5	protein_coding
39448	101.7989680357	65.6501478599201	46.7020314146717	FBgn0052113	Vps13D	Vacuolar protein sorting 13D	protein_coding
40093	59.7515681948673	65.6501478599201	48.1614698963802	FBgn0026630	nes	nessy	protein_coding
40189	39.8343787965782	65.6501478599201	2.91887696341698	FBgn0036928	Tom20	Translocase of outer membrane 20	protein_coding
41072	39.8343787965782	65.6501478599201	83.187993457384	FBgn0027503	CG11970		protein_coding
41708	22.1302104425434	65.6501478599201	8.75663089025095	FBgn0038196	CG9922		protein_coding
41728	101.7989680357	65.6501478599201	125.51170942693	FBgn0051326	CG31326		protein_coding
44359	108.438031168463	65.6501478599201	62.7558547134651	FBgn0285963	CG46339		protein_coding
47141	39.8343787965782	65.6501478599201	99.2418167561774	FBgn0266572	ebo	ellipsoid body open	protein_coding
50296	64.177610283376	65.6501478599201	74.431362567133	FBgn0040823	dpr6	defective proboscis extension response 6	protein_coding
5740320	117.29011534548	65.6501478599201	70.0530471220076	FBgn0262124	uex	unextended	protein_coding
318788	53.1125050621043	65.1709497003586	0	FBgn0051533	CG31533		protein_coding
32889	44.2604208850869	65.1709497003586	13.1349463353764	FBgn0264090	CG43759		protein_coding
33602	33.1953156638152	65.1709497003586	49.6209083780887	FBgn0004893	bowl	brother of odd with entrails limited	protein_coding
34742	50.8994840178499	65.1709497003586	86.106870420801	FBgn0032506	CG9395		protein_coding
35362	37.6213577523239	65.1709497003586	45.2425929329632	FBgn0266369	Mtp	Microsomal triacylglycerol transfer protein	protein_coding
36699	70.816673416139	65.1709497003586	23.3510157073359	FBgn0013750	Arf51F	ADP ribosylation factor at 51F	protein_coding
38062	35.4083367080695	65.1709497003586	68.5936086402991	FBgn0265574	Cdc5	Cell division cycle 5	protein_coding
39842	66.3906313276303	65.1709497003586	21.8915772256274	FBgn0262732	mbf1	multiprotein bridging factor 1	protein_coding
41208	44.2604208850869	65.1709497003586	1.45943848170849	FBgn0037759	CG8526		protein_coding
43783	88.5208417701738	65.1709497003586	109.457886128137	FBgn0039900	Syt7	Synaptotagmin 7	protein_coding
49701	371.78753543473	645.479920929287	246.645103408735	FBgn0250823	gish	gilgamesh	protein_coding
36059	1066.67614333059	645.000722769725	557.505500012644	FBgn0004907	14-3-3zeta	14-3-3zeta	protein_coding
43435	641.77610283376	644.042326450603	718.043733000578	FBgn0039633	CG11873		protein_coding
44027	411.621914231308	643.08393013148	554.586623049227	FBgn0285917	sbb	scribbler	protein_coding
32083	433.752124673851	642.125533812357	885.879158397054	FBgn0001624	dlg1	discs large 1	protein_coding
35026	413.834935275562	642.125533812357	760.367448970124	FBgn0261671	tweek	tweek	protein_coding
36718	422.68701945258	642.125533812357	566.262130902894	FBgn0019968	Khc-73	Kinesin heavy chain 73	protein_coding
31407	17.7041683540348	64.6917515407971	20.4321387439189	FBgn0029722	CG7024		protein_coding
32259	22.1302104425434	64.6917515407971	24.8104541890443	FBgn0263005	CG43313		protein_coding
32764	26.5562525310521	64.6917515407971	64.2152931951736	FBgn0030872	Ucp4A	Ucp4A	protein_coding
33470	59.7515681948673	64.6917515407971	21.8915772256274	FBgn0019830	colt	congested-like trachea	protein_coding
33752	130.568241611006	64.6917515407971	27.7293311524613	FBgn0031692	TpnC25D	Troponin C at 25D	protein_coding
33803	88.5208417701738	64.6917515407971	53.9992238232142	FBgn0031734	CG11147		protein_coding
35653	39.8343787965782	64.6917515407971	40.8642774878377	FBgn0000352	cos	costa	protein_coding
35893	97.3729259471911	64.6917515407971	84.6474319390925	FBgn0033352	PAN2	Poly(A)-binding protein-dependent poly(A) ribonuclease 2	protein_coding
35959	24.3432314867978	64.6917515407971	90.4851858659264	FBgn0033405	CG13954		protein_coding
36497	61.9645892391216	64.6917515407971	37.9454005244208	FBgn0004638	drk	downstream of receptor kinase	protein_coding
37822	86.3078207259194	64.6917515407971	72.9719240854245	FBgn0005612	Sox14	Sox box protein 14	protein_coding
38256	13.2781262655261	64.6917515407971	30.6482081158783	FBgn0035294	Mfap1	Microfibril-associated protein 1	protein_coding
39107	28.7692735753065	64.6917515407971	0	FBgn0036008	CG3408		protein_coding
39392	139.420325788024	64.6917515407971	96.3229397927604	FBgn0000592	Est-6	Esterase 6	protein_coding
40002	13.2781262655261	64.6917515407971	21.8915772256274	FBgn0036775	RpIIIC53	RNA polymerase III subunit C53	protein_coding
40842	28.7692735753065	64.6917515407971	55.4586623049227	FBgn0037466	CG1965		protein_coding
44108	28.7692735753065	64.6917515407971	64.2152931951736	FBgn0025360	Optix	Optix	protein_coding
47901	325.314093505389	64.6917515407971	138.646655762307	FBgn0010357	betaTry	betaTrypsin	protein_coding
5740840	17.7041683540348	64.6917515407971	72.9719240854245	FBgn0085395	Shawl	Shaw-like	protein_coding
261620	84.0947996816651	64.2125533812357	0	FBgn0051709	CG31709		protein_coding
31380	77.455736548902	64.2125533812357	62.7558547134651	FBgn0029708	CG3556		protein_coding
32000	42.0473998408325	64.2125533812357	32.1076465975868	FBgn0030228	BTBD9	BTB (POZ) domain containing 9	protein_coding
32556	68.6036523718847	64.2125533812357	37.9454005244208	FBgn0045073	Stim	Stromal interaction molecule	protein_coding
32849	50.8994840178499	64.2125533812357	72.9719240854245	FBgn0030941	wgn	wengen	protein_coding
32989	294.331798885828	64.2125533812357	99.2418167561774	FBgn0031066	COX6B	Cytochrome c oxidase subunit 6B	protein_coding
33139	50.8994840178499	64.2125533812357	77.35023953055	FBgn0262866	S6kII	Ribosomal protein S6 kinase II	protein_coding
33314	59.7515681948673	64.2125533812357	49.6209083780887	FBgn0041097	robo3	roundabout 3	protein_coding
36033	42.0473998408325	64.2125533812357	46.7020314146717	FBgn0283510	Pal1	Peptidyl-alpha-hydroxyglycine-alpha-amidating lyase 1	protein_coding
36973	75.2427155046477	64.2125533812357	116.755078536679	FBgn0034229	CG4847		protein_coding
37069	48.6864629735956	64.2125533812357	26.2698926707528	FBgn0003044	Pcl	Polycomblike	protein_coding
38002	86.3078207259194	64.2125533812357	65.6747316768821	FBgn0004055	uzip	unzipped	protein_coding
40948	17.7041683540348	64.2125533812357	32.1076465975868	FBgn0037539	CG10435		protein_coding
31939	1256.99595313647	636.854354057181	1151.496962068	FBgn0004045	Yp1	Yolk protein 1	protein_coding
37116	604.154745081436	636.854354057181	772.042956823792	FBgn0027835	Dp1	Dodeca-satellite-binding protein 1	protein_coding
326209	165.976578319076	634.937561418935	115.295640054971	FBgn0052351	S-Lap2	Sperm-Leucylaminopeptidase 2	protein_coding
44540	340.805240815169	632.541570621127	577.937638756562	FBgn0004198	ct	cut	protein_coding
42367	10998.7145899441	6304.81018535013	9816.18322797131	FBgn0002940	ninaE	neither inactivation nor afterpotential E	protein_coding
31353	46.4734419293412	63.7333552216742	45.2425929329632	FBgn0263772	CG43689		protein_coding
31491	30.9822946195608	63.7333552216742	122.592832463513	FBgn0053080	CG33080		protein_coding
31866	64.177610283376	63.7333552216742	30.6482081158783	FBgn0030109	CG12121		protein_coding
34312	68.6036523718847	63.7333552216742	67.1341701585906	FBgn0024285	Srp54	Splicing regulatory protein 54	protein_coding
35156	46.4734419293412	63.7333552216742	59.8369777500481	FBgn0032729	L2HGDH	L-2-hydroxyglutarate dehydrogenase	protein_coding
38346	26.5562525310521	63.7333552216742	14.5943848170849	FBgn0035375	Pgant6	Polypeptide N-Acetylgalactosaminyltransferase 6	protein_coding
38971	44.2604208850869	63.7333552216742	42.3237159695462	FBgn0035903	CG6765		protein_coding
40797	35.4083367080695	63.7333552216742	122.592832463513	FBgn0037448	CG15186		protein_coding
40967	84.0947996816651	63.7333552216742	56.9181007866311	FBgn0037556	CG9636		protein_coding
42841	159.337515186313	63.7333552216742	36.4859620427123	FBgn0015795	Rab7	Rab7	protein_coding
42993	37.6213577523239	63.7333552216742	40.8642774878377	FBgn0015240	Hr96	Hormone receptor-like in 96	protein_coding
43092	64.177610283376	63.7333552216742	87.5663089025094	FBgn0039349	Ssadh	Succinic semialdehyde dehydrogenase	protein_coding
43333	24.3432314867978	63.7333552216742	37.9454005244208	FBgn0039544	CG12877		protein_coding
31339	44.2604208850869	63.2541570621127	26.2698926707528	FBgn0000542	ec	echinus	protein_coding
31525	15.4911473097804	63.2541570621127	45.2425929329632	FBgn0029824	CG3726		protein_coding
34264	196.958872938637	63.2541570621127	74.431362567133	FBgn0004868	Gdi	GDP dissociation inhibitor	protein_coding
34363	53.1125050621043	63.2541570621127	8.75663089025095	FBgn0032198	eEF1delta	eukaryotic translation elongation factor 1 delta	protein_coding
36788	99.5859469914455	63.2541570621127	71.5124856037161	FBgn0034083	lbk	lambik	protein_coding
37263	59.7515681948673	63.2541570621127	33.5670850792953	FBgn0034467	CG15128		protein_coding
37487	146.059388920787	63.2541570621127	84.6474319390925	FBgn0034662	CG13492		protein_coding
37818	26.5562525310521	63.2541570621127	14.5943848170849	FBgn0034946	CG3065		protein_coding
39301	11.0651052212717	63.2541570621127	13.1349463353764	FBgn0036179	CG7368		protein_coding
40444	717.018818338408	63.2541570621127	56.9181007866311	FBgn0000045	Act79B	Actin 79B	protein_coding
41059	73.0296944603934	63.2541570621127	49.6209083780887	FBgn0037637	IscU	Iron-sulfur cluster assembly enzyme	protein_coding
41316	28.7692735753065	63.2541570621127	2.91887696341698	FBgn0037852	Tpc1	Thiamine pyrophosphate carrier protein 1	protein_coding
41353	26.5562525310521	63.2541570621127	16.0538232987934	FBgn0037884	Arfip	Arfaptin	protein_coding
42446	86.3078207259194	63.2541570621127	103.620132201303	FBgn0015279	Pi3K92E	Phosphatidylinositol 3-kinase 92E	protein_coding
42689	46.4734419293412	63.2541570621127	72.9719240854245	FBgn0024958	Irp-1A	Iron regulatory protein 1A	protein_coding
43126	75.2427155046477	63.2541570621127	35.0265235610038	FBgn0039380	CG5890		protein_coding
5740837	8.85208417701738	63.2541570621127	16.0538232987934	FBgn0085454	CG34425		protein_coding
7354398	50.8994840178499	63.2541570621127	134.268340317181	FBgn0250867	CG42238		protein_coding
8674091	39.8343787965782	63.2541570621127	64.2152931951736	FBgn0260971	CG42594		protein_coding
38438	604.154745081436	629.666381663759	742.854187189622	FBgn0052264	CG32264		protein_coding
33727	429.326082585343	627.749589025513	687.395524884699	FBgn0000299	Col4a1	Collagen type IV alpha 1	protein_coding
35698	615.219850302708	627.749589025513	871.284773579969	FBgn0263077	CG43340		protein_coding
40431	287.692735753065	625.832796387267	620.261354726109	FBgn0037135	CG7414		protein_coding
318562	152.69845205355	625.353598227706	70.0530471220076	FBgn0051029	CG31029		protein_coding
40793	438.17816676236	625.353598227706	598.369777500481	FBgn0264495	gpp	grappa	protein_coding
32743	345.231282903678	624.874400068144	510.803468597972	FBgn0026375	RhoGAPp190	Rho GTPase activating protein p190	protein_coding
40679	681.610481630338	624.874400068144	356.102989536872	FBgn0283535	Vha26	Vacuolar H[+]-ATPase 26kD subunit	protein_coding
42025	1168.47511136629	624.874400068144	1170.46966233021	FBgn0285925	Fas1	Fasciclin 1	protein_coding
43892	245.645335912232	624.395201908583	719.503171482286	FBgn0085447	sif	still life	protein_coding
38109	336.37919872666	622.957607429898	577.937638756562	FBgn0264574	Glut1	Glucose transporter 1	protein_coding
33761	345.231282903678	622.478409270337	354.643551055163	FBgn0031698	Ncoa6	Nuclear receptor coactivator 6	protein_coding
42527	239.006272779469	621.520012951214	218.915772256274	FBgn0038877	CG3308		protein_coding
42310	475.799524514684	621.040814791652	1122.30819243383	FBgn0038693	unc79	uncoordinated 79	protein_coding
192509	57.5385471506129	62.7749589025513	23.3510157073359	FBgn0043458	CG12084		protein_coding
31050	24.3432314867978	62.7749589025513	77.35023953055	FBgn0040351	CG11638		protein_coding
32722	75.2427155046477	62.7749589025513	48.1614698963802	FBgn0030838	CG5445		protein_coding
33760	35.4083367080695	62.7749589025513	45.2425929329632	FBgn0031697	CG14024		protein_coding
34642	79.6687575931564	62.7749589025513	49.6209083780887	FBgn0051760	CG31760		protein_coding
35111	84.0947996816651	62.7749589025513	32.1076465975868	FBgn0032689	CG10413		protein_coding
35505	53.1125050621043	62.7749589025513	40.8642774878377	FBgn0033033	scaf	scarface	protein_coding
37523	15.4911473097804	62.7749589025513	20.4321387439189	FBgn0002715	mei-S332	meiotic from via Salaria 332	protein_coding
38221	59.7515681948673	62.7749589025513	51.0803468597972	FBgn0035266	Gk2	Glycerol kinase 2	protein_coding
41206	26.5562525310521	62.7749589025513	27.7293311524613	FBgn0037757	CG8516		protein_coding
42207	37.6213577523239	62.7749589025513	5.83775392683396	FBgn0038607	hmw	hemingway	protein_coding
31030	68.6036523718847	62.2957607429898	30.6482081158783	FBgn0260855	Sec22	Secretory 22	protein_coding
33223	24.3432314867978	62.2957607429898	58.3775392683396	FBgn0027592	MED15	Mediator complex subunit 15	protein_coding
33556	39.8343787965782	62.2957607429898	102.160693719594	FBgn0031530	Pgant2	Polypeptide N-Acetylgalactosaminyltransferase 2	protein_coding
37387	55.3255261063586	62.2957607429898	10.2160693719594	FBgn0034577	cpa	capping protein alpha	protein_coding
38755	50.8994840178499	62.2957607429898	36.4859620427123	FBgn0035719	tow	target of wingless	protein_coding
40414	64.177610283376	62.2957607429898	48.1614698963802	FBgn0037120	CG11247		protein_coding
40517	115.077094301226	62.2957607429898	97.7823782744689	FBgn0010215	alpha-Cat	alpha Catenin	protein_coding
43015	64.177610283376	62.2957607429898	53.9992238232142	FBgn0051108	TTLL5	Tubulin tyrosine ligase-like 5	protein_coding
43617	24.3432314867978	62.2957607429898	75.8908010488415	FBgn0039773	CG2224		protein_coding
44207	97.3729259471911	62.2957607429898	21.8915772256274	FBgn0017567	ND-23	NADH dehydrogenase (ubiquinone) 23 kDa subunit	protein_coding
40348	663.906313276303	619.603220312968	858.149827244593	FBgn0012034	AcCoAS	Acetyl Coenzyme A synthase	protein_coding
36491	199.171893982891	617.686427674722	269.996119116071	FBgn0013765	cnn	centrosomin	protein_coding
36589	517.846924355517	617.207229515161	842.096003945799	FBgn0263397	Ih	I[[h]] channel	protein_coding
45320	686.036523718847	614.811238717353	776.421272268917	FBgn0284408	trol	terribly reduced optic lobes	protein_coding
47998	338.592219770915	612.894446079108	274.374434561196	FBgn0015778	rin	rasputin	protein_coding
43749	566.533387329112	612.415247919546	1077.06559950087	FBgn0005632	faf	fat facets	protein_coding
36753	1391.99023683598	610.977653440862	963.229397927604	FBgn0265045	Strn-Mlck	Stretchin-Mlck	protein_coding
2769001	606.36776612569	610.4984552813	932.581189811726	FBgn0052311	zormin	zormin	protein_coding
43808	473.58650347043	610.019257121739	928.2028743666	FBgn0051992	gw	gawky	protein_coding
31266	26.5562525310521	61.8165625834284	10.2160693719594	FBgn0250874	ttm50	tiny tim 50	protein_coding
32657	19.9171893982891	61.8165625834284	18.9727002622104	FBgn0052572	CG32572		protein_coding
3355079	75.2427155046477	61.8165625834284	7.29719240854245	FBgn0058045	CG40045		protein_coding
34445	86.3078207259194	61.8165625834284	106.53900916472	FBgn0086347	Myo31DF	Myosin 31DF	protein_coding
35577	92.9468838586825	61.8165625834284	53.9992238232142	FBgn0014009	Rab2	Rab2	protein_coding
37039	33.1953156638152	61.8165625834284	37.9454005244208	FBgn0015522	olf186-M	olf186-M	protein_coding
37652	77.455736548902	61.8165625834284	24.8104541890443	FBgn0034808	CG9896		protein_coding
37731	6.63906313276303	61.8165625834284	27.7293311524613	FBgn0034879	Rrp4	Rrp4	protein_coding
38746	159.337515186313	61.8165625834284	148.862725134266	FBgn0005626	ple	pale	protein_coding
39877	148.272409965041	61.8165625834284	90.4851858659264	FBgn0025582	eIF3e	eukaryotic translation initiation factor 3 subunit e	protein_coding
40266	44.2604208850869	61.8165625834284	23.3510157073359	FBgn0036995	atk	artichoke	protein_coding
40373	55.3255261063586	61.8165625834284	46.7020314146717	FBgn0037084	Syx6	Syntaxin 6	protein_coding
40562	86.3078207259194	61.8165625834284	83.187993457384	FBgn0037248	srl	spargel	protein_coding
40998	50.8994840178499	61.8165625834284	74.431362567133	FBgn0261108	Atg13	Autophagy-related 13	protein_coding
41992	66.3906313276303	61.8165625834284	118.214517018388	FBgn0038427	ema	endosomal maturation defective	protein_coding
42256	86.3078207259194	61.8165625834284	75.8908010488415	FBgn0038651	Epg5	ectopic P-granules autophagy protein 5	protein_coding
43276	26.5562525310521	61.8165625834284	23.3510157073359	FBgn0261995	CG42813		protein_coding
43786	61.9645892391216	61.8165625834284	26.2698926707528	FBgn0039902	Zip102B	Zinc/iron regulated transporter-related protein 102B	protein_coding
44889	35.4083367080695	61.8165625834284	58.3775392683396	FBgn0004860	ph-d	polyhomeotic distal	protein_coding
35575	26.5562525310521	61.3373644238669	71.5124856037161	FBgn0033093	CG3270		protein_coding
35993	61.9645892391216	61.3373644238669	11.6755078536679	FBgn0033434	CG1902		protein_coding
37401	44.2604208850869	61.3373644238669	52.5397853415057	FBgn0020312	Tmtc3	Transmembrane and tetratricopeptide repeat containing 3	protein_coding
38288	50.8994840178499	61.3373644238669	48.1614698963802	FBgn0015360	oxt	peptide O-xylosyltransferase	protein_coding
40147	53.1125050621043	61.3373644238669	37.9454005244208	FBgn0036900	CG8765		protein_coding
40528	24.3432314867978	61.3373644238669	30.6482081158783	FBgn0261436	DhpD	Dihydropterin deaminase	protein_coding
43330	112.864073256972	61.3373644238669	48.1614698963802	FBgn0086346	ALiX	ALG-2 interacting protein X	protein_coding
43343	44.2604208850869	61.3373644238669	8.75663089025095	FBgn0267366	mil	milkah	protein_coding
43367	68.6036523718847	61.3373644238669	27.7293311524613	FBgn0004171	Mst98Cb	Male-specific RNA 98Cb	protein_coding
43560	37.6213577523239	61.3373644238669	13.1349463353764	FBgn0016685	Nlp	Nucleoplasmin	protein_coding
44100	57.5385471506129	61.3373644238669	59.8369777500481	FBgn0067864	Patj	Patj	protein_coding
45247	115.077094301226	61.3373644238669	52.5397853415057	FBgn0028662	VhaPPA1-1	Vacuolar H[+] ATPase PPA1 subunit 1	protein_coding
45382	128.355220566752	61.3373644238669	65.6747316768821	FBgn0004646	ogre	optic ganglion reduced	protein_coding
42620	666.119334320558	607.14406816437	983.661536671523	FBgn0267385	PyK	Pyruvate kinase	protein_coding
46194	393.917745877273	607.14406816437	608.585846872441	FBgn0010905	Spn	Spinophilin	protein_coding
34557	194.745851894382	604.748077366563	515.181784043097	FBgn0259822	Ca-beta	Ca2+-channel-protein-beta-subunit	protein_coding
36851	513.420882267008	604.748077366563	332.751973829536	FBgn0034138	RpS15	Ribosomal protein S15	protein_coding
31248	615.219850302708	603.310482887878	656.747316768821	FBgn0003371	sgg	shaggy	protein_coding
42819	533.338071665297	600.914492090071	431.993790585713	FBgn0260634	eIF4G2	eukaryotic translation initiation factor 4G2	protein_coding
42665	349.657324992186	600.43529393051	700.530471220076	FBgn0051158	Efa6	Exchange factor for Arf 6	protein_coding
31027	59.7515681948673	60.8581662643054	107.998447646428	FBgn0015799	Rbf	Retinoblastoma-family protein	protein_coding
33026	26.5562525310521	60.8581662643054	87.5663089025094	FBgn0031099	CG17065		protein_coding
35756	35.4083367080695	60.8581662643054	14.5943848170849	FBgn0027548	nito	spenito	protein_coding
36319	61.9645892391216	60.8581662643054	29.1887696341698	FBgn0033698	CG8858		protein_coding
36460	11.0651052212717	60.8581662643054	16.0538232987934	FBgn0043010	Fsn	F-box synaptic protein	protein_coding
36669	17.7041683540348	60.8581662643054	10.2160693719594	FBgn0033983	ADPS	Alkyldihydroxyacetonephosphate synthase	protein_coding
38000	101.7989680357	60.8581662643054	81.7285549756755	FBgn0035091	CG3829		protein_coding
38718	33.1953156638152	60.8581662643054	89.025747384218	FBgn0022935	D19A	D19A	protein_coding
40131	66.3906313276303	60.8581662643054	164.916548433059	FBgn0036888	CG9330		protein_coding
40445	22.1302104425434	60.8581662643054	11.6755078536679	FBgn0037147	CG7140		protein_coding
41097	19.9171893982891	60.8581662643054	1.45943848170849	FBgn0037664	CG8420		protein_coding
41173	79.6687575931564	60.8581662643054	46.7020314146717	FBgn0037728	p23	p23	protein_coding
42326	44.2604208850869	60.8581662643054	0	FBgn0038708	Scsalpha2	Succinyl-coenzyme A synthetase alpha subunit 2	protein_coding
43270	22.1302104425434	60.8581662643054	8.75663089025095	FBgn0039491	CG6059		protein_coding
31198	73.0296944603934	60.378968104744	65.6747316768821	FBgn0023549	Mct1	Monocarboxylate transporter 1	protein_coding
31712	81.8817786374107	60.378968104744	72.9719240854245	FBgn0027280	l(1)G0193	lethal (1) G0193	protein_coding
32569	55.3255261063586	60.378968104744	77.35023953055	FBgn0003969	vap	vacuolar peduncle	protein_coding
34114	101.7989680357	60.378968104744	128.430586390347	FBgn0031995	CG8475		protein_coding
34495	19.9171893982891	60.378968104744	94.8635013110519	FBgn0011676	Nos	Nitric oxide synthase	protein_coding
38565	33.1953156638152	60.378968104744	23.3510157073359	FBgn0015805	HDAC1	Histone deacetylase 1	protein_coding
3885647	75.2427155046477	60.378968104744	80.269116493967	FBgn0263112	Mitf	Mitf	protein_coding
39420	57.5385471506129	60.378968104744	35.0265235610038	FBgn0036286	CG10616		protein_coding
40621	6.63906313276303	60.378968104744	2.91887696341698	FBgn0037296	Prosbeta2R2	Proteasome beta2 subunit-related 2	protein_coding
42313	37.6213577523239	60.378968104744	112.376763091554	FBgn0000463	Dl	Delta	protein_coding
43383	75.2427155046477	60.378968104744	43.7831544512547	FBgn0000659	fkh	fork head	protein_coding
43809	106.225010124209	60.378968104744	33.5670850792953	FBgn0024728	Slip1	SLo interacting protein 1	protein_coding
43999	61.9645892391216	60.378968104744	26.2698926707528	FBgn0028978	trbl	tribbles	protein_coding
12798331	8.85208417701738	6.70877423386044	27.7293311524613	FBgn0263029	CG43324		protein_coding
12798372	6.63906313276303	6.70877423386044	0	FBgn0262788	CG43169		protein_coding
14462596	4.42604208850869	6.70877423386044	0	FBgn0264329	CG43788		protein_coding
14462718	6.63906313276303	6.70877423386044	10.2160693719594	FBgn0264439	lncRNA:CR43857	long non-coding RNA:CR43857	ncRNA
14462750	22.1302104425434	6.70877423386044	4.37831544512547	FBgn0264750	CG44008		protein_coding
14462814	2.21302104425434	6.70877423386044	0	FBgn0265148	lncRNA:CR44217	long non-coding RNA:CR44217	ncRNA
14462861	11.0651052212717	6.70877423386044	0	FBgn0263762	CG43679		protein_coding
19835012	0	6.70877423386044	0	FBgn0265698	lncRNA:CR44505	long non-coding RNA:CR44505	ncRNA
19836024	2.21302104425434	6.70877423386044	0	FBgn0266886	lncRNA:CR45347	long non-coding RNA:CR45347	ncRNA
246414	0	6.70877423386044	0	FBgn0050047	CG30047		protein_coding
246620	6.63906313276303	6.70877423386044	5.83775392683396	FBgn0050446	Tdc2	Tyrosine decarboxylase 2	protein_coding
26067052	22.1302104425434	6.70877423386044	0	FBgn0267431	Myo81F	Myosin 81F	protein_coding
26067139	0	6.70877423386044	8.75663089025095	FBgn0267459	lncRNA:CR45809	long non-coding RNA:CR45809	ncRNA
26067438	0	6.70877423386044	0	FBgn0267797	lncRNA:CR46122	long non-coding RNA:CR46122	ncRNA
261623	4.42604208850869	6.70877423386044	1.45943848170849	FBgn0051683	CG31683		protein_coding
31070	6.63906313276303	6.70877423386044	13.1349463353764	FBgn0040366	CG11398		protein_coding
31143	4.42604208850869	6.70877423386044	0	FBgn0023517	Pgam5	Phosphoglycerate mutase 5	protein_coding
31311	0	6.70877423386044	1.45943848170849	FBgn0029657	CG12535		protein_coding
31348	13.2781262655261	6.70877423386044	0	FBgn0029686	Glos	Gaulos	protein_coding
31475	4.42604208850869	6.70877423386044	62.7558547134651	FBgn0026702	Pop1	POP1 ribonuclease P/MRP subunit	protein_coding
317903	13.2781262655261	6.70877423386044	0	FBgn0052191	CG32191		protein_coding
318161	4.42604208850869	6.70877423386044	17.5132617805019	FBgn0052708	CG32708		protein_coding
318220	6.63906313276303	6.70877423386044	0	FBgn0052806	CG32806		protein_coding
318626	33.1953156638152	6.70877423386044	0	FBgn0051205	CG31205		protein_coding
318715	17.7041683540348	6.70877423386044	8.75663089025095	FBgn0051406	CG31406		protein_coding
318920	2.21302104425434	6.70877423386044	8.75663089025095	FBgn0051730	CG31730		protein_coding
318988	15.4911473097804	6.70877423386044	8.75663089025095	FBgn0051861	CG31861		protein_coding
32215	6.63906313276303	6.70877423386044	0	FBgn0030410	Aven	Apoptosis and caspase activation inhibitor	protein_coding
32363	0	6.70877423386044	0	FBgn0030541	CG11584		protein_coding
32375	8.85208417701738	6.70877423386044	7.29719240854245	FBgn0030552	mRpL38	mitochondrial ribosomal protein L38	protein_coding
32410	22.1302104425434	6.70877423386044	0	FBgn0030584	CG14407		protein_coding
32611	4.42604208850869	6.70877423386044	0	FBgn0030748	Traf-like	TNF-receptor-associated factor-like	protein_coding
32704	2.21302104425434	6.70877423386044	0	FBgn0030823	TTLL1A	Tubulin tyrosine ligase-like 1A	protein_coding
32894	0	6.70877423386044	0	FBgn0030982	CG7423		protein_coding
32980	8.85208417701738	6.70877423386044	0	FBgn0031059	CG14229		protein_coding
32999	24.3432314867978	6.70877423386044	0	FBgn0086782	amn	amnesiac	protein_coding
33029	4.42604208850869	6.70877423386044	0	FBgn0031101	CG1631		protein_coding
33234	15.4911473097804	6.70877423386044	0	FBgn0021874	Nle	Notchless	protein_coding
33254	4.42604208850869	6.70877423386044	0	FBgn0086130	Dbp21E2	DEAD box protein 21E2	protein_coding
33258	15.4911473097804	6.70877423386044	5.83775392683396	FBgn0031284	PGAP2	Post-GPI attachment to proteins 2	protein_coding
3346177	11.0651052212717	6.70877423386044	0	FBgn0053506	CG33506		protein_coding
33543	6.63906313276303	6.70877423386044	7.29719240854245	FBgn0031518	CG3277		protein_coding
3355064	37.6213577523239	6.70877423386044	20.4321387439189	FBgn0046706	Haspin	Haspin	protein_coding
3355132	11.0651052212717	6.70877423386044	14.5943848170849	FBgn0033000	CG14464		protein_coding
33621	17.7041683540348	6.70877423386044	0	FBgn0014033	Sr-CI	Scavenger receptor class C, type I	protein_coding
33665	28.7692735753065	6.70877423386044	0	FBgn0031617	CG15635		protein_coding
33712	6.63906313276303	6.70877423386044	11.6755078536679	FBgn0031657	CG3756		protein_coding
33874	4.42604208850869	6.70877423386044	21.8915772256274	FBgn0031791	AANATL2	Arylalkylamine N-acetyltransferase-like 2	protein_coding
33893	15.4911473097804	6.70877423386044	13.1349463353764	FBgn0259716	Nepl6	Neprilysin-like 6	protein_coding
34037	15.4911473097804	6.70877423386044	0	FBgn0031926	CG6739		protein_coding
34090	11.0651052212717	6.70877423386044	32.1076465975868	FBgn0031972	Wwox	WW domain containing oxidoreductase	protein_coding
34212	42.0473998408325	6.70877423386044	11.6755078536679	FBgn0032075	Tsp29Fb	Tetraspanin 29Fb	protein_coding
34360	4.42604208850869	6.70877423386044	4.37831544512547	FBgn0032195	CG4908		protein_coding
34362	15.4911473097804	6.70877423386044	5.83775392683396	FBgn0032197	ova	ovaries absent	protein_coding
34460	24.3432314867978	6.70877423386044	23.3510157073359	FBgn0043825	CG18284		protein_coding
34622	0	6.70877423386044	1.45943848170849	FBgn0032401	Plzf	Promyelocytic leukemia zinc finger	protein_coding
34656	4.42604208850869	6.70877423386044	14.5943848170849	FBgn0032430	CG6388		protein_coding
34942	17.7041683540348	6.70877423386044	0	FBgn0028857	CG12448		protein_coding
34962	6.63906313276303	6.70877423386044	0	FBgn0028895	CG17328		protein_coding
34980	11.0651052212717	6.70877423386044	2.91887696341698	FBgn0028523	CG5888		protein_coding
35188	2.21302104425434	6.70877423386044	0	FBgn0000075	amd	alpha methyl dopa-resistant	protein_coding
35300	11.0651052212717	6.70877423386044	1.45943848170849	FBgn0032850	Kua	Kua	protein_coding
35348	24.3432314867978	6.70877423386044	7.29719240854245	FBgn0051673	CG31673		protein_coding
35383	2.21302104425434	6.70877423386044	0	FBgn0032922	Coq3	Coenzyme Q3	protein_coding
35393	13.2781262655261	6.70877423386044	2.91887696341698	FBgn0051624	CG31624		protein_coding
35717	2.21302104425434	6.70877423386044	13.1349463353764	FBgn0003733	tor	torso	protein_coding
35792	2.21302104425434	6.70877423386044	13.1349463353764	FBgn0033271	CG8708		protein_coding
36022	2.21302104425434	6.70877423386044	13.1349463353764	FBgn0033457	Ntmt	N-terminal methyltransferase	protein_coding
36050	15.4911473097804	6.70877423386044	0	FBgn0033480	mRpL42	mitochondrial ribosomal protein L42	protein_coding
36077	13.2781262655261	6.70877423386044	0	FBgn0033498	CG12209		protein_coding
36338	2.21302104425434	6.70877423386044	17.5132617805019	FBgn0033715	CG8490		protein_coding
36399	46.4734419293412	6.70877423386044	16.0538232987934	FBgn0050052	Obp49a	Odorant-binding protein 49a	protein_coding
36479	4.42604208850869	6.70877423386044	0	FBgn0033828	CG17048		protein_coding
36489	11.0651052212717	6.70877423386044	8.75663089025095	FBgn0019928	Ser8	Ser8	protein_coding
36630	6.63906313276303	6.70877423386044	2.91887696341698	FBgn0033955	CG12866		protein_coding
36790	15.4911473097804	6.70877423386044	24.8104541890443	FBgn0034085	Ptp52F	Protein tyrosine phosphatase 52F	protein_coding
36804	2.21302104425434	6.70877423386044	0	FBgn0034098	krimp	krimper	protein_coding
36903	8.85208417701738	6.70877423386044	14.5943848170849	FBgn0034172	CG6665		protein_coding
36998	11.0651052212717	6.70877423386044	30.6482081158783	FBgn0034251	ND-51L1	NADH dehydrogenase (ubiquinone) 51 kDa subunit-like 1	protein_coding
37311	46.4734419293412	6.70877423386044	7.29719240854245	FBgn0034509	Obp57c	Odorant-binding protein 57c	protein_coding
37659	11.0651052212717	6.70877423386044	0	FBgn0034814	CG9890		protein_coding
37972	6.63906313276303	6.70877423386044	16.0538232987934	FBgn0035069	CG3611		protein_coding
38024	6.63906313276303	6.70877423386044	0	FBgn0035104	CG13875		protein_coding
38058	15.4911473097804	6.70877423386044	10.2160693719594	FBgn0023000	mth	methuselah	protein_coding
38074	8.85208417701738	6.70877423386044	0	FBgn0035146	CG13893		protein_coding
38157	6.63906313276303	6.70877423386044	21.8915772256274	FBgn0035211	CG2211		protein_coding
38392	6.63906313276303	6.70877423386044	5.83775392683396	FBgn0052271	CG32271		protein_coding
38414	2.21302104425434	6.70877423386044	14.5943848170849	FBgn0035439	CG14961		protein_coding
38598	15.4911473097804	6.70877423386044	29.1887696341698	FBgn0035588	CG10672		protein_coding
38663	19.9171893982891	6.70877423386044	0	FBgn0052412	QC	Glutaminyl cyclase	protein_coding
39328	19.9171893982891	6.70877423386044	0	FBgn0036205	CG14131		protein_coding
39383	8.85208417701738	6.70877423386044	0	FBgn0036255	Atg12	Autophagy-related 12	protein_coding
39394	0	6.70877423386044	0	FBgn0036263	thoc6	thoc6	protein_coding
39395	2.21302104425434	6.70877423386044	0	FBgn0036264	CG11529		protein_coding
39486	4.42604208850869	6.70877423386044	4.37831544512547	FBgn0036342	CG11279		protein_coding
39886	0	6.70877423386044	0	FBgn0036670	CG13029		protein_coding
40034	15.4911473097804	6.70877423386044	4.37831544512547	FBgn0040323	GNBP1	Gram-negative bacteria binding protein 1	protein_coding
40039	6.63906313276303	6.70877423386044	0	FBgn0036808	Dic4	Dicarboxylate carrier 4	protein_coding
40159	2.21302104425434	6.70877423386044	1.45943848170849	FBgn0036909	Ccdc58	Coiled-coil domain-containing 58	protein_coding
40275	4.42604208850869	6.70877423386044	7.29719240854245	FBgn0037004	CG17637		protein_coding
40643	8.85208417701738	6.70877423386044	18.9727002622104	FBgn0037317	CG14667		protein_coding
40853	6.63906313276303	6.70877423386044	26.2698926707528	FBgn0051248	CG31248		protein_coding
40916	15.4911473097804	6.70877423386044	7.29719240854245	FBgn0037513	pyd3	pyd3	protein_coding
40944	0	6.70877423386044	0	FBgn0037535	PIG-H	Phosphatidylinositol glycan anchor biosynthesis class H	protein_coding
40964	15.4911473097804	6.70877423386044	0	FBgn0037553	CG18249		protein_coding
40970	4.42604208850869	6.70877423386044	0	FBgn0260386	mtg	mind the gap	protein_coding
41139	4.42604208850869	6.70877423386044	0	FBgn0014022	Rlb1	Rlb1	protein_coding
41141	8.85208417701738	6.70877423386044	0	FBgn0014023	mRpL47	mitochondrial ribosomal protein L47	protein_coding
41212	44.2604208850869	6.70877423386044	23.3510157073359	FBgn0037763	CG16904		protein_coding
41287	8.85208417701738	6.70877423386044	0	FBgn0037829	CG14691		protein_coding
41330	44.2604208850869	6.70877423386044	16.0538232987934	FBgn0027584	CG4757		protein_coding
41354	2.21302104425434	6.70877423386044	0	FBgn0037885	CG17721		protein_coding
41596	6.63906313276303	6.70877423386044	17.5132617805019	FBgn0038105	yellow-f2	yellow-f2	protein_coding
41601	6.63906313276303	6.70877423386044	16.0538232987934	FBgn0038110	CG8031		protein_coding
41639	2.21302104425434	6.70877423386044	13.1349463353764	FBgn0038140	PK2-R1	Pyrokinin 2 receptor 1	protein_coding
41717	0	6.70877423386044	0	FBgn0038205	Kif19A	Kinesin family member 19A	protein_coding
41741	11.0651052212717	6.70877423386044	7.29719240854245	FBgn0004855	RpII15	RNA polymerase II 15kD subunit	protein_coding
41936	2.21302104425434	6.70877423386044	0	FBgn0038386	CG5478		protein_coding
42055	8.85208417701738	6.70877423386044	0	FBgn0038470	CG18213		protein_coding
42071	4.42604208850869	6.70877423386044	0	FBgn0051266	CG31266		protein_coding
42091	13.2781262655261	6.70877423386044	0	FBgn0028992	sds22	sds22	protein_coding
42158	0	6.70877423386044	4.37831544512547	FBgn0038564	CG7785		protein_coding
42239	6.63906313276303	6.70877423386044	0	FBgn0027841	CstF64	Cleavage stimulation factor 64 kD subunit	protein_coding
42526	2.21302104425434	6.70877423386044	2.91887696341698	FBgn0038876	Idi	Isopentenyl-diphosphate delta isomerase	protein_coding
42682	8.85208417701738	6.70877423386044	1.45943848170849	FBgn0039006	Cyp6d4	Cyp6d4	protein_coding
42945	6.63906313276303	6.70877423386044	11.6755078536679	FBgn0003719	tld	tolloid	protein_coding
43052	35.4083367080695	6.70877423386044	0	FBgn0039312	CG10514		protein_coding
43113	8.85208417701738	6.70877423386044	11.6755078536679	FBgn0039369	CG17195		protein_coding
43577	4.42604208850869	6.70877423386044	0	FBgn0003479	spn-A	spindle A	protein_coding
43584	2.21302104425434	6.70877423386044	8.75663089025095	FBgn0039748	CG15529		protein_coding
43748	13.2781262655261	6.70877423386044	5.83775392683396	FBgn0039876	CG2126		protein_coding
43753	0	6.70877423386044	7.29719240854245	FBgn0039879	Ir100a	Ionotropic receptor 100a	protein_coding
43823	8.85208417701738	6.70877423386044	11.6755078536679	FBgn0013749	Arf102F	ADP ribosylation factor at 102F	protein_coding
43900	4.42604208850869	6.70877423386044	0	FBgn0021738	Crg-1	Circadianly Regulated Gene	protein_coding
43930	0	6.70877423386044	0	FBgn0028573	prc	pericardin	protein_coding
44793	6.63906313276303	6.70877423386044	0	FBgn0000018	abo	abnormal oocyte	protein_coding
44879	8.85208417701738	6.70877423386044	1.45943848170849	FBgn0004400	rhi	rhino	protein_coding
5740834	2.21302104425434	6.70877423386044	0	FBgn0040973	CG16824		protein_coding
7354420	8.85208417701738	6.70877423386044	11.6755078536679	FBgn0259722	CG42376		protein_coding
8674111	0	6.70877423386044	0	FBgn0259916	CG42445		protein_coding
12797932	2.21302104425434	6.22957607429898	0	FBgn0052194	lncRNA:CR32194	long non-coding RNA:CR32194	ncRNA
12797971	15.4911473097804	6.22957607429898	0	FBgn0262687	lncRNA:CR43157	long non-coding RNA:CR43157	ncRNA
12798219	4.42604208850869	6.22957607429898	4.37831544512547	FBgn0263504	lncRNA:CR43493	long non-coding RNA:CR43493	ncRNA
12798278	2.21302104425434	6.22957607429898	0	FBgn0263024	CG43319		protein_coding
12798283	2.21302104425434	6.22957607429898	0	FBgn0263385	lncRNA:CR43437	long non-coding RNA:CR43437	ncRNA
14462353	2.21302104425434	6.22957607429898	5.83775392683396	FBgn0264793	lncRNA:CR44023	long non-coding RNA:CR44023	ncRNA
14462354	4.42604208850869	6.22957607429898	7.29719240854245	FBgn0264819	asRNA:CR44027	antisense RNA:CR44027	ncRNA
14462807	22.1302104425434	6.22957607429898	16.0538232987934	FBgn0265076	lncRNA:CR44187	long non-coding RNA:CR44187	ncRNA
192528	0	6.22957607429898	0	FBgn0043799	CG31381		protein_coding
19834814	4.42604208850869	6.22957607429898	0	FBgn0265373	CG44314		protein_coding
19835103	2.21302104425434	6.22957607429898	5.83775392683396	FBgn0266322	asRNA:CR44987	antisense RNA:CR44987	ncRNA
19835128	6.63906313276303	6.22957607429898	2.91887696341698	FBgn0267089	lncRNA:CR45533	long non-coding RNA:CR45533	ncRNA
19835139	0	6.22957607429898	0	FBgn0266432	CG45062		protein_coding
19835371	6.63906313276303	6.22957607429898	0	FBgn0266094	lncRNA:CR44831	long non-coding RNA:CR44831	ncRNA
246406	0	6.22957607429898	1.45943848170849	FBgn0050033	CG30033		protein_coding
246563	15.4911473097804	6.22957607429898	23.3510157073359	FBgn0050357	CG30357		protein_coding
26067138	6.63906313276303	6.22957607429898	0	FBgn0267458	lncRNA:CR45808	long non-coding RNA:CR45808	ncRNA
26067425	2.21302104425434	6.22957607429898	4.37831544512547	FBgn0267777	lncRNA:CR46108	long non-coding RNA:CR46108	ncRNA
2768860	2.21302104425434	6.22957607429898	0	FBgn0053225	CG33225		protein_coding
2768910	17.7041683540348	6.22957607429898	8.75663089025095	FBgn0053310	CG33310		protein_coding
31098	11.0651052212717	6.22957607429898	11.6755078536679	FBgn0027791	O-fut2	O-fucosyltransferase 2	protein_coding
31124	4.42604208850869	6.22957607429898	16.0538232987934	FBgn0024897	b6	b6	protein_coding
[truncated: 10,666 more rows]
